# Supplementary material for: IGF-1 regulates cancer cell immune evasion in prostate cancer
Source: Sci Rep. 2025 Nov 3;15:38422. doi: 10.1038/s41598-025-22288-5 (PMC12583730; doi:10.1038/s41598-025-22288-5)
Supplement: Supplementary file 1 — Supplementary Material 1 [file 41598_2025_22288_MOESM1_ESM.xlsx]

## Sheet: Guide
Nandakumar et al Supplementary Tables
Supplementary Table	Title
S1	Primer sequences
S2	Antibodies used for flow cytometry and mIF
S3	Software availability
S4	IGF-regulated genes in DU145 cells
S5	IGF-regulated genes in 22Rv1 cells
S6	IGF-regulated genes in Myc-CaP cells
S7	COSMIC genes coordinately deregulated by IGF-1
S8	Unbiased pathway enrichment analysis by Functional Class Scoring in DU145 cells
S9	Unbiased pathway enrichment analysis by Functional Class Scoring in 22Rv1 cells
S10	Unbiased pathway enrichment analysis by Functional Class Scoring in Myc-CaP cells
S11	Immune-relevant pathways subject to GSEA in cell lines
S12	Immune-relevant pathways enriched in PCa cells

## Sheet: Suppl Table S1
Supplementary Table S1. Primer sequences
All sequences 5' - 3'
Human
Gene Name	Strand	Sequence
TAP1	Forward	TCGTTGTCAGTTATGCAGCG
	Reverse	AATGGCCATCTCCCCAAGAG
TAP2	Forward	TGCGGGACAGAAACAACGTC
	Reverse	TCCAAAGGGTTTTGGCCTGC
B2M	Forward	ATGAGTATGCCTGCCGTGTG
	Reverse	GCGGCATCTTCAAACCTCC
LMP2 (PSMB9)	Forward	CGCTTCACCACAGACGCTAT
	Reverse	TGCCCAAGATGACTCGATGG
LMP7 (PSMB8)	Forward	CGCTCTTGTGGGTGACTACA
	Reverse	TGGGCCAACTGCAACAGAAT
MECL1 (PSMB10)	Forward	CAAGACGGGGTCATTCTGGG
	Reverse	CAGCCCCACAGCAGTAGATT
ERAP1	Forward	CCCAGAACCCCAGGTAGGTA
	Reverse	GCTTCAGTGCTCTGACACCA
TAPBP	Forward	CTATCTCAGTGTACACGACCCCG
	Reverse	ATTTCGCAGAGGCGGGGAG
ATG14	Forward	GGTGGACTCCGTGGACGATG
	Reverse	TCTTGTCGATAAACCTCTCCCG
LAMP2	Forward	CACAAGGAAAGTATTCTACAGCTCA
	Reverse	CAGCATGATGGTGCTTGAGAC
VTI1B	Forward	GCCTCCTCGGAGCATTTCG
	Reverse	CTCCATCTCTGCCAGCGTTT
VSIR	Forward	TGCGGATGGACAGCAACATT
	Reverse	CTGGGCTCCGAAAGCAGATG
ASS1	Forward	GCCTCCAATCCCAGACGCTAT
	Reverse	TCCTGGCTTCCTCGAAGTCT
ARG1	Forward	TTCTCAAAGGGACAGCCACG
	Reverse	TAGGGATGTCAGCAAAGGGC
RB1CC1	Forward	TACCTGCCCTGGATCTCAAA
	Reverse	TAAATCTGTTTTGTGCCTTTTTGG
β-Actin	Forward	GATGAGATTGGCATGGCTTT
	Reverse	CACCTTCACCGTTCCAGTTT
CD274	Forward	GTGGCATCCAAGATACAAACTCAA
	Reverse	TCCTTCCTCTTGTCACGCTCA
Murine
Gene Name	Strand	Sequence
Tap1	Forward	AGTCTGGACCACGAGTGTCTC
	Reverse	AGAACGAATGAGACAAGGTTGC
Tap2	Forward	CTGTGCTGTTCTCGGGTTCT
	Reverse	CCTTTTTCCCCGATTTCTGTGT
B2m	Forward	ACCGTCTACTGGGATCGAGA
	Reverse	TGCTATTTCTTTCTGCGTGCAT
Lmp2	Forward	GGTGGGCTCTGATTCCCG
	Reverse	TCCAGCTCCAACCCGTGTA
Lmp7	Forward	GCCAAGGAGTGCAGGTTGTAT
	Reverse	GAGCCGAGTCCCATTGTCAT
Mecl1	Forward	CAAGACCGGGACTACCATCG
	Reverse	CAGCCCCACAGCAGTAGATT
Erap1	Forward	GGCGGCTGTGATGAAGGTAAT
	Reverse	ACTGTTCTGACACCAAGAAGGA
Tapbp	Forward	ACTTCAAGGTGGATGACCCG
	Reverse	CTGCTCCGGACTCAGACTTC
Atg14	Forward	GTGGCGAAAACCTCAGCAAG
	Reverse	TTCAAAGGGTCCTGACCTGC
Lamp2	Forward	GAGGAATGTGCTGCTGACTCT
	Reverse	AATGGAAGCACGAGACTGGC
Vti1b	Forward	GGAAGCAAATGAAACGTTGGC
	Reverse	ACCTCACGGTGGAGTTTAGC
Ass1	Forward	CGTGAAGGGGCCAAGTATGT
	Reverse	TCCAGGGAGCGATGACCTTA
Arg1	Forward	GTACATTGGCTTGCGAGACG
	Reverse	ATCGGCCTTTTCTTCCTTCCC
Rb1cc1	Forward	AACCAGGTGAGGGAGCTTCA
	Reverse	TCCATGACACAGCTTTCACTCT
Rn18S	Forward	CCTGGATACCGCAGCTAGGA
	Reverse	GCGGCGCAATACGAATGCCCC
Cd274	Forward	CTCCTCGCCTGCAGATAGTT
	Reverse	TGACGTTGCTGCCATACTCC
H-2l	Forward	CCGGTACATCTCTGTCGGC
	Reverse	TTGGCGATCTGCGTGATCC
H-2k1	Forward	TGAGAAGGAGAAACACAGGTGG
	Reverse	GTCACCAAGTCCACTCCAGG
H-2d1	Forward	GCTCTCACACACTCCAGCAGA
	Reverse	CGTCCACGTTTTCAGGTCTTC

## Sheet: Suppl Table S2
Supplementary Table S2. Antibodies used in this project
Target	Provider	Catalogue Number	Opal fluorophore pairings	Assay
Anti-human PD-L1	BioLegend	329705	N/A	Flow cytometry
Anti-mouse PD-L1	BioLegend	124307	N/A	Flow cytometry
Anti-human HLA-A,B,C antibody W6/32	BioLegend	311406	N/A	Flow cytometry
Anti-mouse H-2Kq antibody clone KH114	BioLegend	115104	N/A	Flow cytometry
PD-L1	CST	13684	520	Multiplex Immunofluorescence
CD4	Leica	NCL-L-CD4- 368	540	Multiplex Immunofluorescence
CD8	Dako	M7103	650	Multiplex Immunofluorescence
FoxP3	Abcam	ab20034	620	Multiplex Immunofluorescence
Pan-Cytokeratin	Dako	M3515	690	Multiplex Immunofluorescence
Cytokeratin 5	Leica	NCL-L-CK5	620	Multiplex Immunofluorescence

## Sheet: Suppl Table S3
Supplementary Table S3. Softwares used in this project
Software	Website	References
R	https://www.r-project.org/
RStudio	https://posit.co/products/open-source/rstudio/
edgeR	https://bioconductor.org/packages/edgeR/	Robinson, M. D., McCarthy, D. J. & Smyth, G. K. edgeR: a Bioconductor package for differential expression analysis of digital gene expression data. Bioinformatics 26, 139-140 (2010). https://doi.org/10.1093/bioinformatics/btp616
DESeq2	https://bioconductor.org/packages/DESeq2/	Love, M. I., Huber, W. & Anders, S. Moderated estimation of fold change and dispersion for RNA-seq data with DESeq2. Genome Biol 15, 550 (2014). https://doi.org/10.1186/s13059-014-0550-8
msigdbr	https://cran.r-project.org/package=msigdbr	Subramanian, A. et al. Gene set enrichment analysis: a knowledge-based approach for interpreting genome-wide expression profiles. Proc Natl Acad Sci U S A 102, 15545-15550 (2005). https://doi.org/10.1073/pnas.0506580102
GO	https://geneontology.org/	Ashburner, M. et al. Gene ontology: tool for the unification of biology. The Gene Ontology Consortium. Nat Genet 25, 25-29 (2000). https://doi.org/10.1038/75556
KEGG	https://www.genome.jp/kegg/	Kanehisa, M., Furumichi, M., Sato, Y., Kawashima, M. & Ishiguro-Watanabe, M. KEGG for taxonomy-based analysis of pathways and genomes. Nucleic Acids Res 51, D587-D592 (2023). https://doi.org/10.1093/nar/gkac963
BioCarta	https://bio.tools/biocarta	Nishimura, D. BioCarta. Biotech Software & Internet Report 2, 117-120 (2001).
WikiPathways	https://www.wikipathways.org/	Pico, A. R. et al. WikiPathways: pathway editing for the people. PLoS Biol 6, e184 (2008). https://doi.org/10.1371/journal.pbio.0060184
Reactome	https://reactome.org/	Gillespie, M. et al. The reactome pathway knowledgebase 2022. Nucleic Acids Res 50, D687-D692 (2022). https://doi.org/10.1093/nar/gkab1028
Hallmarks	www.gsea-msigdb.org/gsea/msigdb/human/genesets.jsp?collection=H	Liberzon, A. et al. The Molecular Signatures Database (MSigDB) hallmark gene set collection. Cell Syst 1, 417-425 (2015). https://doi.org/10.1016/j.cels.2015.12.004
clusterProfiler	https://bioconductor.org/packages/clusterProfiler/	Wu, T. et al. clusterProfiler 4.0: A universal enrichment tool for interpreting omics data. Innovation (Camb) 2, 100141 (2021). https://doi.org/10.1016/j.xinn.2021.100141
ComplexHeatmap	https://bioconductor.org/packages/ComplexHeatmap/	Gu, Z. Complex heatmap visualization. iMeta 1, e43 (2022).
ggVennDiagram	https://cran.r-project.org/package=ggVennDiagram	Gao, C. H., Yu, G. & Cai, P. ggVennDiagram: An Intuitive, Easy-to-Use, and Highly Customizable R Package to Generate Venn Diagram. Front Genet 12, 706907 (2021). https://doi.org/10.3389/fgene.2021.706907
EnhancedVolcano	https://bioconductor.org/packages/EnhancedVolcano/	Blighe, K., Rana, S. & Lewis, M. T. EnhancedVolcano: Publication-ready volcano plots with enhanced colouring and labeling.

## Sheet: Suppl Table S4
Supplementary Table S4. IGF-regulated genes in DU145 cells
entrez_gene	entrezgene_description	hgnc_symbol	log2FoldChange	pvalue	padj
3486	insulin like growth factor binding protein 3	IGFBP3	2.50045	7.52877e-198	1.0791e-193
54800	kelch like family member 24	KLHL24	-1.99604	6.06719e-101	4.34805e-97
6241	ribonucleotide reductase regulatory subunit M2	RRM2	1.80985	6.50971e-93	3.11012e-89
8614	stanniocalcin 2	STC2	1.8456	5.00722e-84	1.79421e-80
8140	solute carrier family 7 member 5	SLC7A5	1.83173	2.53755e-82	7.27413e-79
5230	phosphoglycerate kinase 1	PGK1	1.47215	3.31361e-79	7.91566e-76
79901	cytochrome b reductase 1	CYBRD1	-1.54221	5.75098e-73	1.17755e-69
5210	6-phosphofructo-2-kinase/fructose-2,6-biphosphatase 4	PFKFB4	1.86613	9.09024e-69	1.62863e-65
2821	glucose-6-phosphate isomerase	GPI	1.34391	3.1647e-67	5.03995e-64
990	cell division cycle 6	CDC6	1.81185	9.16151e-63	1.31312e-59
8364	H4 clustered histone 3	H4C3	1.61161	1.67044e-60	2.17659e-57
3099	hexokinase 2	HK2	1.84551	3.66353e-59	4.37578e-56
6513	solute carrier family 2 member 1	SLC2A1	1.44846	4.87938e-59	5.3797e-56
6781	stanniocalcin 1	STC1	2.16828	5.85058e-58	5.98974e-55
3009	H1.5 linker histone, cluster member	H1-5	1.71063	1.19093e-57	1.13797e-54
54541	DNA damage inducible transcript 4	DDIT4	1.53717	2.19388e-57	1.9653e-54
5163	pyruvate dehydrogenase kinase 1	PDK1	1.64419	4.73425e-57	3.99153e-54
51129	angiopoietin like 4	ANGPTL4	2.15897	7.97371e-56	6.01511e-53
4605	MYB proto-oncogene like 2	MYBL2	1.61652	7.02571e-55	5.03497e-52
203068	tubulin beta class I	TUBB	1.34898	8.48208e-54	5.78922e-51
8358	H3 clustered histone 2	H3C2	1.8167	2.68301e-53	1.74798e-50
6941	transcription factor 19	TCF19	1.76127	1.18033e-51	7.3555e-49
10628	thioredoxin interacting protein	TXNIP	-1.78144	1.91003e-51	1.14069e-48
9156	exonuclease 1	EXO1	1.78183	4.37281e-50	2.50702e-47
54443	anillin actin binding protein	ANLN	1.39355	2.14588e-49	1.18296e-46
10615	sperm associated antigen 5	SPAG5	1.42792	1.39657e-48	7.41371e-46
7037	transferrin receptor	TFRC	1.09629	3.29526e-48	1.68682e-45
8970	H2B clustered histone 11	H2BC11	1.69186	3.75017e-48	1.85349e-45
55215	FA complementation group I	FANCI	1.53792	9.1764e-48	4.38418e-45
2026	enolase 2	ENO2	1.54418	1.93088e-47	8.92752e-45
8366	H4 clustered histone 2	H4C2	1.71205	3.32532e-44	1.48943e-41
664	BCL2 interacting protein 3	BNIP3	1.10722	7.38152e-44	3.20604e-41
6676	sperm associated antigen 4	SPAG4	1.95997	9.76932e-43	4.11834e-40
440	asparagine synthetase (glutamine-hydrolyzing)	ASNS	1.29006	2.04842e-42	8.38859e-40
332	baculoviral IAP repeat containing 5	BIRC5	1.20019	3.97683e-42	1.58333e-39
29968	phosphoserine aminotransferase 1	PSAT1	1.00711	6.91319e-42	2.60754e-39
983	cyclin dependent kinase 1	CDK1	1.44226	7.55942e-42	2.77818e-39
55355	Holliday junction recognition protein	HJURP	1.54233	1.08419e-41	3.88492e-39
3939	lactate dehydrogenase A	LDHA	0.977894	2.18446e-41	7.63657e-39
7283	tubulin gamma 1	TUBG1	1.32292	3.582e-41	1.2224e-38
7083	thymidine kinase 1	TK1	1.5498	7.13306e-41	2.37763e-38
8348	H2B clustered histone 17	H2BC17	1.75917	8.19537e-41	2.66964e-38
408	arrestin beta 1	ARRB1	-1.20977	1.10049e-40	3.50519e-38
7153	DNA topoisomerase II alpha	TOP2A	1.1555	1.61369e-40	5.02803e-38
84790	tubulin alpha 1c	TUBA1C	1.25393	2.15825e-40	6.58175e-38
9319	thyroid hormone receptor interactor 13	TRIP13	1.45472	4.04602e-40	1.20816e-37
57761	tribbles pseudokinase 3	TRIB3	1.30021	6.34632e-40	1.85636e-37
23310	non-SMC condensin II complex subunit D3	NCAPD3	1.28249	8.57905e-40	2.45927e-37
5154	platelet derived growth factor subunit A	PDGFA	1.79321	3.23302e-39	9.08606e-37
9493	kinesin family member 23	KIF23	1.3152	4.04624e-39	1.11529e-36
8318	cell division cycle 45	CDC45	1.7701	1.50267e-38	4.06374e-36
891	cyclin B1	CCNB1	1.17183	2.30277e-38	6.00102e-36
9833	maternal embryonic leucine zipper kinase	MELK	1.2451	3.50399e-38	8.96834e-36
30001	endoplasmic reticulum oxidoreductase 1 alpha	ERO1A	1.13862	4.60868e-38	1.15888e-35
10058	ATP binding cassette subfamily B member 6 (Langereis blood group)	ABCB6	1.27469	6.61021e-38	1.63352e-35
2997	glycogen synthase 1	GYS1	1.10898	7.64993e-38	1.85841e-35
284403	WD repeat domain 62	WDR62	1.71634	1.52425e-37	3.64117e-35
8654	phosphodiesterase 5A	PDE5A	-1.77185	1.57282e-37	3.69561e-35
9700	extra spindle pole bodies like 1, separase	ESPL1	1.60101	1.84141e-37	4.25693e-35
3690	integrin subunit beta 3	ITGB3	-1.45447	1.07245e-36	2.40179e-34
699	BUB1 mitotic checkpoint serine/threonine kinase	BUB1	1.33966	1.73936e-36	3.83542e-34
84617	tubulin beta 6 class V	TUBB6	1.12915	2.57059e-36	5.58247e-34
8497	PTPRF interacting protein alpha 4	PPFIA4	2.04955	5.01966e-36	1.07383e-33
401152	chromosome 4 open reading frame 3	C4orf3	1.03969	2.33035e-35	4.77155e-33
29028	ATPase family AAA domain containing 2	ATAD2	1.14975	4.56839e-35	9.22236e-33
9212	aurora kinase B	AURKB	1.58109	5.99275e-35	1.19297e-32
113130	cell division cycle associated 5	CDCA5	1.50762	7.00094e-35	1.37458e-32
6240	ribonucleotide reductase catalytic subunit M1	RRM1	1.11927	1.30214e-34	2.5221e-32
55312	riboflavin kinase	RFK	-1.18791	2.02611e-34	3.87204e-32
55723	anti-silencing function 1B histone chaperone	ASF1B	1.41542	2.57127e-34	4.84922e-32
9768	PCNA clamp associated factor	PCLAF	1.67602	5.3161e-34	9.89555e-32
79801	SHC binding and spindle associated 1	SHCBP1	1.57408	1.33323e-33	2.4499e-31
6659	SRY-box transcription factor 4	SOX4	-1.20046	1.76836e-33	3.20834e-31
374393	FAM111 trypsin like peptidase B	FAM111B	1.49543	4.11303e-33	7.369e-31
6790	aurora kinase A	AURKA	1.12819	5.05099e-33	8.93776e-31
9787	DLG associated protein 5	DLGAP5	1.27538	6.17344e-33	1.07907e-30
11130	ZW10 interacting kinetochore protein	ZWINT	1.43892	6.86293e-33	1.18514e-30
4053	latent transforming growth factor beta binding protein 2	LTBP2	-1.06303	1.11024e-32	1.89442e-30
55388	minichromosome maintenance 10 replication initiation factor	MCM10	1.48966	2.41328e-32	4.06936e-30
8341	H2B clustered histone 15	H2BC15	1.79229	2.85892e-32	4.76476e-30
205	adenylate kinase 4	AK4	1.05678	4.0975e-32	6.75052e-30
3638	insulin induced gene 1	INSIG1	0.858441	4.60726e-32	7.50408e-30
5223	phosphoglycerate mutase 1	PGAM1	0.939766	6.11515e-32	9.84814e-30
8349	H2B clustered histone 21	H2BC21	1.09045	6.87899e-32	1.09552e-29
55635	DEP domain containing 1	DEPDC1	1.22172	9.21115e-32	1.45081e-29
3833	kinesin family member C1	KIFC1	1.30827	9.39198e-32	1.46321e-29
7422	vascular endothelial growth factor A	VEGFA	0.902608	6.6275e-31	1.02142e-28
2237	flap structure-specific endonuclease 1	FEN1	1.04685	2.16149e-30	3.29582e-28
51514	denticleless E3 ubiquitin protein ligase homolog	DTL	1.43672	2.70386e-30	4.07941e-28
23521	ribosomal protein L13a	RPL13A	-0.967899	3.14111e-30	4.68974e-28
55872	PDZ binding kinase	PBK	1.49049	3.59655e-30	5.31437e-28
5209	6-phosphofructo-2-kinase/fructose-2,6-biphosphatase 3	PFKFB3	1.16152	4.31978e-30	6.25408e-28
890	cyclin A2	CCNA2	1.34574	4.31091e-30	6.25408e-28
80856	lunapark, ER junction formation factor	LNPK	1.14091	7.77999e-30	1.11511e-27
4277	MHC class I polypeptide-related sequence B	MICB	1.04409	9.73013e-30	1.38081e-27
3838	karyopherin subunit alpha 2	KPNA2	1.10808	1.66642e-29	2.34164e-27
6510	solute carrier family 1 member 5	SLC1A5	0.890314	2.0457e-29	2.8467e-27
63967	claspin	CLSPN	1.53045	2.402e-29	3.31037e-27
5347	polo like kinase 1	PLK1	1.2354	2.97308e-29	4.05839e-27
9133	cyclin B2	CCNB2	1.13473	4.49153e-29	6.07331e-27
6154	ribosomal protein L26	RPL26	-0.994198	5.9393e-29	7.95588e-27
2175	FA complementation group A	FANCA	1.29483	6.82729e-29	9.0607e-27
1975	eukaryotic translation initiation factor 4B	EIF4B	-0.870552	8.62396e-29	1.13401e-26
2491	centromere protein I	CENPI	1.54069	9.65104e-29	1.25753e-26
84159	AT-rich interaction domain 5B	ARID5B	-1.17556	1.63336e-28	2.1091e-26
5768	quiescin sulfhydryl oxidase 1	QSOX1	0.950128	1.79821e-28	2.30122e-26
2256	fibroblast growth factor 11	FGF11	1.50114	2.12678e-28	2.69762e-26
29128	ubiquitin like with PHD and ring finger domains 1	UHRF1	1.3204	2.67457e-28	3.36269e-26
28231	solute carrier organic anion transporter family member 4A1	SLCO4A1	1.65887	2.92161e-28	3.64134e-26
1836	solute carrier family 26 member 2	SLC26A2	-0.949242	3.84834e-28	4.75502e-26
55165	centrosomal protein 55	CEP55	1.08405	4.69701e-28	5.75404e-26
1163	CDC28 protein kinase regulatory subunit 1B	CKS1B	1.32735	5.42089e-28	6.58454e-26
6138	ribosomal protein L15	RPL15	-0.804045	6.0858e-28	7.33006e-26
11067	DEPP1 autophagy regulator	DEPP1	-1.52505	7.13182e-28	8.51836e-26
5329	plasminogen activator, urokinase receptor	PLAUR	1.17551	8.94969e-28	1.06013e-25
3015	H2A.Z variant histone 1	H2AZ1	0.908091	1.10462e-27	1.29775e-25
26986	poly(A) binding protein cytoplasmic 1	PABPC1	-0.841872	1.22355e-27	1.42579e-25
90381	TOPBP1 interacting checkpoint and replication regulator	TICRR	1.40901	2.36182e-27	2.73e-25
1869	E2F transcription factor 1	E2F1	1.4076	2.68281e-27	3.07622e-25
157313	cell division cycle associated 2	CDCA2	1.26107	4.68673e-27	5.33134e-25
157570	establishment of sister chromatid cohesion N-acetyltransferase 2	ESCO2	1.48	5.55153e-27	6.23895e-25
83461	cell division cycle associated 3	CDCA3	1.59997	5.57165e-27	6.23895e-25
3832	kinesin family member 11	KIF11	1.06098	5.74615e-27	6.38447e-25
85235	H2A clustered histone 12	H2AC12	1.62841	1.11561e-26	1.23001e-24
84706	glutamic--pyruvic transaminase 2	GPT2	1.37627	1.93967e-26	2.12223e-24
23306	nuclear envelope integral membrane protein 1	NEMP1	1.06265	2.89109e-26	3.13924e-24
8365	H4 clustered histone 8	H4C8	1.33004	3.12413e-26	3.36678e-24
57082	kinetochore scaffold 1	KNL1	1.18166	3.66e-26	3.91483e-24
8613	phospholipid phosphatase 3	PLPP3	-1.0203	4.15166e-26	4.40784e-24
2632	1,4-alpha-glucan branching enzyme 1	GBE1	1.02051	4.78491e-26	5.0428e-24
8340	H2B clustered histone 13	H2BC13	1.48889	5.07223e-26	5.2707e-24
90427	Bcl2 modifying factor	BMF	-1.82056	5.0747e-26	5.2707e-24
7167	triosephosphate isomerase 1	TPI1	0.893341	5.29229e-26	5.45715e-24
6169	ribosomal protein L38	RPL38	-0.743339	7.55679e-26	7.62756e-24
90102	pleckstrin homology like domain family B member 2	PHLDB2	-0.852384	7.51558e-26	7.62756e-24
2177	FA complementation group D2	FANCD2	1.25106	1.01966e-25	1.02201e-23
29089	ubiquitin conjugating enzyme E2 T	UBE2T	1.29232	1.35064e-25	1.34436e-23
170384	fucosyltransferase 11	FUT11	0.980719	1.41769e-25	1.40137e-23
10606	phosphoribosylaminoimidazole carboxylase and phosphoribosylaminoimidazolesuccinocarboxamide synthase	PAICS	0.895542	1.4824e-25	1.45529e-23
4077	NBR1 autophagy cargo receptor	NBR1	-0.897489	2.08666e-25	2.03456e-23
6439	surfactant protein B	SFTPB	-1.41247	2.25701e-25	2.18579e-23
7035	tissue factor pathway inhibitor	TFPI	-0.898543	2.44085e-25	2.34797e-23
10733	polo like kinase 4	PLK4	1.26171	2.95086e-25	2.81964e-23
10797	methylenetetrahydrofolate dehydrogenase (NADP+ dependent) 2, methenyltetrahydrofolate cyclohydrolase	MTHFD2	0.842763	3.57981e-25	3.39797e-23
4493	metallothionein 1E	MT1E	-1.73137	4.04725e-25	3.81639e-23
7582	zinc finger protein 33B	ZNF33B	-1.25183	4.65476e-25	4.36057e-23
6217	ribosomal protein S16	RPS16	-0.878614	7.13003e-25	6.63602e-23
54205	cytochrome c, somatic	CYCS	0.923903	1.08538e-24	1.00366e-22
1612	death associated protein kinase 1	DAPK1	-1.17003	1.13756e-24	1.04517e-22
11098	serine protease 23	PRSS23	-0.774444	1.1691e-24	1.06731e-22
701	BUB1 mitotic checkpoint serine/threonine kinase B	BUB1B	1.13192	1.27546e-24	1.15703e-22
4172	minichromosome maintenance complex component 3	MCM3	0.901	1.30233e-24	1.17398e-22
5214	phosphofructokinase, platelet	PFKP	0.914153	1.7315e-24	1.5511e-22
9123	solute carrier family 16 member 3	SLC16A3	1.23665	1.8957e-24	1.68764e-22
94241	tumor protein p53 inducible nuclear protein 1	TP53INP1	-1.12215	2.18883e-24	1.93657e-22
991	cell division cycle 20	CDC20	1.09979	2.96864e-24	2.6104e-22
1719	dihydrofolate reductase	DHFR	1.08768	3.66625e-24	3.20417e-22
1915	eukaryotic translation elongation factor 1 alpha 1	EEF1A1	-0.722643	3.9926e-24	3.46824e-22
22836	Rho related BTB domain containing 3	RHOBTB3	-0.834194	4.30968e-24	3.72112e-22
57326	PBX homeobox interacting protein 1	PBXIP1	-0.859858	5.10646e-24	4.38269e-22
23397	non-SMC condensin I complex subunit H	NCAPH	1.53373	7.0116e-24	5.98198e-22
57658	calcium binding and coiled-coil domain 1	CALCOCO1	-1.12397	7.69619e-24	6.52719e-22
7048	transforming growth factor beta receptor 2	TGFBR2	-0.78556	7.96152e-24	6.7125e-22
4249	alpha-1,6-mannosylglycoprotein 6-beta-N-acetylglucosaminyltransferase	MGAT5	0.864517	9.16381e-24	7.68098e-22
146909	kinesin family member 18B	KIF18B	1.40642	1.11532e-23	9.24036e-22
55143	cell division cycle associated 8	CDCA8	1.22914	1.23155e-23	1.01447e-21
81610	family with sequence similarity 83 member D	FAM83D	1.27761	2.03815e-23	1.65982e-21
3728	junction plakoglobin	JUP	-0.955668	2.61994e-23	2.12156e-21
5034	prolyl 4-hydroxylase subunit beta	P4HB	0.768111	3.69841e-23	2.97805e-21
7057	thrombospondin 1	THBS1	-0.875802	3.74355e-23	2.99756e-21
360	aquaporin 3 (Gill blood group)	AQP3	-1.13788	8.13561e-23	6.47821e-21
8974	prolyl 4-hydroxylase subunit alpha 2	P4HA2	0.999622	1.26745e-22	1.00367e-20
51203	nucleolar and spindle associated protein 1	NUSAP1	0.781409	1.34245e-22	1.05722e-20
114907	F-box protein 32	FBXO32	-2.04979	1.72788e-22	1.35332e-20
4001	lamin B1	LMNB1	0.930787	1.88499e-22	1.46835e-20
949	scavenger receptor class B member 1	SCARB1	0.928996	2.43942e-22	1.88996e-20
125144	small nucleolar RNA host gene 29	SNHG29	-0.737036	2.87842e-22	2.21808e-20
26959	HMG-box transcription factor 1	HBP1	-1.05816	2.94835e-22	2.25982e-20
22974	TPX2 microtubule nucleation factor	TPX2	0.903892	3.72237e-22	2.83791e-20
23471	translocation associated membrane protein 1	TRAM1	-0.793282	5.701e-22	4.32341e-20
675	BRCA2 DNA repair associated	BRCA2	1.19987	5.96824e-22	4.50225e-20
5111	proliferating cell nuclear antigen	PCNA	0.926739	6.05708e-22	4.54535e-20
55139	ankyrin repeat and zinc finger peptidyl tRNA hydrolase 1	ANKZF1	1.08315	6.90196e-22	5.15238e-20
8359	H4 clustered histone 1	H4C1	1.46306	8.06053e-22	5.98609e-20
5791	protein tyrosine phosphatase receptor type E	PTPRE	-0.841094	1.35075e-21	9.97951e-20
1033	cyclin dependent kinase inhibitor 3	CDKN3	1.07944	1.43044e-21	1.05141e-19
2305	forkhead box M1	FOXM1	1.15654	1.46101e-21	1.0684e-19
147841	SPC24 component of NDC80 kinetochore complex	SPC24	1.17735	1.53503e-21	1.11683e-19
9055	protein regulator of cytokinesis 1	PRC1	0.983465	1.59032e-21	1.15121e-19
728658	ribosomal protein L13a pseudogene 5	RPL13AP5	-0.822888	1.98125e-21	1.427e-19
1870	E2F transcription factor 2	E2F2	1.59737	2.08045e-21	1.49096e-19
57669	erythrocyte membrane protein band 4.1 like 5	EPB41L5	-0.915812	2.20283e-21	1.5708e-19
144455	E2F transcription factor 7	E2F7	1.88898	2.2928e-21	1.62687e-19
9928	kinesin family member 14	KIF14	1.13042	3.03538e-21	2.14316e-19
79443	FYVE and coiled-coil domain autophagy adaptor 1	FYCO1	-0.944509	3.12848e-21	2.19806e-19
10397	N-myc downstream regulated 1	NDRG1	0.783882	3.49598e-21	2.44429e-19
672	BRCA1 DNA repair associated	BRCA1	1.2023	3.70938e-21	2.5809e-19
84168	ANTXR cell adhesion molecule 1	ANTXR1	-0.768953	4.26311e-21	2.95185e-19
84634	KISS1 receptor	KISS1R	2.74412	4.61323e-21	3.17892e-19
5033	prolyl 4-hydroxylase subunit alpha 1	P4HA1	0.902817	5.04674e-21	3.461e-19
64866	CUB domain containing protein 1	CDCP1	0.877473	5.19351e-21	3.5447e-19
6164	ribosomal protein L34	RPL34	-0.737402	5.57344e-21	3.78597e-19
7272	TTK protein kinase	TTK	1.16723	7.08452e-21	4.78974e-19
3619	inner centromere protein	INCENP	1.02154	9.44014e-21	6.32269e-19
441531	phosphoglycerate mutase family member 4	PGAM4	1.09921	1.17466e-20	7.83091e-19
51330	TNF receptor superfamily member 12A	TNFRSF12A	0.987056	1.40609e-20	9.33034e-19
54478	PICALM interacting mitotic regulator	PIMREG	1.33256	1.58309e-20	1.04565e-18
153222	CREB3 regulatory factor	CREBRF	-1.40875	1.97782e-20	1.30037e-18
720	complement C4A (Rodgers blood group)	C4A	-1.78005	2.0043e-20	1.31177e-18
1026	cyclin dependent kinase inhibitor 1A	CDKN1A	1.16552	2.02965e-20	1.32232e-18
84515	minichromosome maintenance 8 homologous recombination repair factor	MCM8	1.27865	2.17559e-20	1.41098e-18
65065	neurobeachin like 1	NBEAL1	-0.682609	2.18829e-20	1.41283e-18
121504	H4 histone 16	H4-16	1.31315	2.26405e-20	1.44869e-18
9415	fatty acid desaturase 2	FADS2	0.687725	2.5869e-20	1.64791e-18
317772	H2A clustered histone 21	H2AC21	1.3479	2.80316e-20	1.77777e-18
124222	progestin and adipoQ receptor family member 4	PAQR4	1.50243	3.60969e-20	2.27919e-18
23221	Rho related BTB domain containing 2	RHOBTB2	-0.81616	3.72335e-20	2.34065e-18
6232	ribosomal protein S27	RPS27	-0.805648	4.38494e-20	2.74451e-18
7873	mesencephalic astrocyte derived neurotrophic factor	MANF	0.998909	5.8597e-20	3.65161e-18
203259	family with sequence similarity 219 member A	FAM219A	1.21166	6.38366e-20	3.96091e-18
4008	LIM domain 7	LMO7	-0.786983	6.65704e-20	4.11273e-18
9349	ribosomal protein L23	RPL23	-0.708427	8.00533e-20	4.92448e-18
60674	growth arrest specific 5	GAS5	-0.780973	8.05107e-20	4.93145e-18
10024	trophinin associated protein	TROAP	1.20505	9.31717e-20	5.6586e-18
4736	ribosomal protein L10a	RPL10A	-0.678696	1.02947e-19	6.22525e-18
8355	H3 clustered histone 8	H3C8	1.82821	1.03371e-19	6.22525e-18
259266	assembly factor for spindle microtubules	ASPM	0.983153	1.09489e-19	6.56614e-18
4254	KIT ligand	KITLG	-0.861953	1.20751e-19	7.21134e-18
256987	serine incorporator 5	SERINC5	-0.937877	1.21639e-19	7.23423e-18
6122	ribosomal protein L3	RPL3	-0.730002	1.47303e-19	8.72435e-18
6520	solute carrier family 3 member 2	SLC3A2	0.741135	1.50536e-19	8.87917e-18
6840	supervillin	SVIL	-0.847344	1.61525e-19	9.48824e-18
6135	ribosomal protein L11	RPL11	-0.718489	1.69064e-19	9.89057e-18
9837	GINS complex subunit 1	GINS1	1.32253	1.75479e-19	1.01828e-17
4017	lysyl oxidase like 2	LOXL2	0.899524	1.9236e-19	1.11173e-17
4085	mitotic arrest deficient 2 like 1	MAD2L1	1.23781	2.08724e-19	1.20146e-17
9134	cyclin E2	CCNE2	1.34123	2.35927e-19	1.35262e-17
4176	minichromosome maintenance complex component 7	MCM7	0.825679	2.4223e-19	1.38322e-17
4171	minichromosome maintenance complex component 2	MCM2	0.825694	2.44466e-19	1.39045e-17
8350	H3 clustered histone 1	H3C1	1.67407	2.47196e-19	1.40042e-17
6194	ribosomal protein S6	RPS6	-0.686283	2.85651e-19	1.60558e-17
899	cyclin F	CCNF	1.08497	2.93023e-19	1.64058e-17
226	aldolase, fructose-bisphosphate A	ALDOA	0.730611	2.97448e-19	1.65888e-17
2583	beta-1,4-N-acetyl-galactosaminyltransferase 1	B4GALNT1	0.906545	3.29795e-19	1.83215e-17
374378	polypeptide N-acetylgalactosaminyltransferase 18	GALNT18	0.988121	3.82487e-19	2.11667e-17
11113	citron rho-interacting serine/threonine kinase	CIT	0.997266	4.35938e-19	2.40319e-17
1017	cyclin dependent kinase 2	CDK2	0.889279	4.55904e-19	2.50363e-17
51109	retinol dehydrogenase 11	RDH11	0.739006	4.75239e-19	2.59985e-17
3091	hypoxia inducible factor 1 subunit alpha	HIF1A	-0.699711	6.05705e-19	3.30098e-17
6491	STIL centriolar assembly protein	STIL	1.002	7.36285e-19	3.99742e-17
23594	origin recognition complex subunit 6	ORC6	1.43189	9.23601e-19	4.99546e-17
4070	tumor associated calcium signal transducer 2	TACSTD2	-0.756073	9.57875e-19	5.16136e-17
554313	H4 clustered histone 15	H4C15	1.72598	9.79539e-19	5.25833e-17
64115	V-set immunoregulatory receptor	VSIR	-0.878831	1.13041e-18	6.04558e-17
6228	ribosomal protein S23	RPS23	-0.651491	1.14547e-18	6.10335e-17
55839	centromere protein N	CENPN	0.980318	1.23056e-18	6.53244e-17
1435	colony stimulating factor 1	CSF1	-0.733305	1.25099e-18	6.61639e-17
6210	ribosomal protein S15a	RPS15A	-0.718084	1.39975e-18	7.37595e-17
55055	zwilch kinetochore protein	ZWILCH	1.11354	1.65082e-18	8.66712e-17
1854	deoxyuridine triphosphatase	DUT	0.929232	1.7158e-18	8.9754e-17
79915	ATPase family AAA domain containing 5	ATAD5	1.24042	1.75993e-18	9.17275e-17
128239	IQ motif containing GTPase activating protein 3	IQGAP3	1.0158	2.39332e-18	1.24288e-16
4175	minichromosome maintenance complex component 6	MCM6	0.829309	2.57947e-18	1.33471e-16
6130	ribosomal protein L7a	RPL7A	-0.702522	2.60607e-18	1.34363e-16
9824	Rho GTPase activating protein 11A	ARHGAP11A	0.855626	3.71042e-18	1.89934e-16
3678	integrin subunit alpha 5	ITGA5	0.792928	4.06571e-18	2.0738e-16
84817	thioredoxin domain containing 17	TXNDC17	0.956951	5.66278e-18	2.87818e-16
7846	tubulin alpha 1a	TUBA1A	0.780915	6.17813e-18	3.12901e-16
5983	replication factor C subunit 3	RFC3	1.24374	6.33532e-18	3.18611e-16
9585	kinesin family member 20B	KIF20B	0.928193	6.53189e-18	3.27348e-16
6427	serine and arginine rich splicing factor 2	SRSF2	0.814673	7.61309e-18	3.80203e-16
79733	E2F transcription factor 8	E2F8	1.62929	7.85098e-18	3.90722e-16
54821	ERCC excision repair 6 like, spindle assembly checkpoint helicase	ERCC6L	1.68031	8.3354e-18	4.1197e-16
90417	kinetochore localized astrin (SPAG5) binding protein	KNSTRN	0.933158	8.73155e-18	4.28593e-16
1717	7-dehydrocholesterol reductase	DHCR7	0.681364	8.82829e-18	4.31863e-16
4998	origin recognition complex subunit 1	ORC1	1.44152	9.14217e-18	4.45696e-16
55240	STEAP3 metalloreductase	STEAP3	0.905477	9.32325e-18	4.52984e-16
11031	RAB31, member RAS oncogene family	RAB31	-0.605273	9.72706e-18	4.71007e-16
220134	spindle and kinetochore associated complex subunit 1	SKA1	1.41511	1.242e-17	5.9938e-16
10592	structural maintenance of chromosomes 2	SMC2	0.845835	1.52143e-17	7.31768e-16
10212	DExD-box helicase 39A	DDX39A	0.940727	1.56721e-17	7.51267e-16
84058	WD repeat domain 54	WDR54	1.07896	1.62503e-17	7.76385e-16
56270	WD repeat domain 45B	WDR45B	0.746797	1.81367e-17	8.63634e-16
1317	solute carrier family 31 member 1	SLC31A1	0.769784	1.91149e-17	9.07196e-16
57650	cellular inhibitor of PP2A	CIP2A	1.12307	2.21819e-17	1.04928e-15
26271	F-box protein 5	FBXO5	1.20848	2.24624e-17	1.05906e-15
9088	protein kinase, membrane associated tyrosine/threonine 1	PKMYT1	1.97612	2.80321e-17	1.31732e-15
220042	DNA damage induced apoptosis suppressor	DDIAS	1.4066	2.82334e-17	1.32245e-15
57161	pellino E3 ubiquitin protein ligase family member 2	PELI2	-1.46083	2.90061e-17	1.35421e-15
23463	isoprenylcysteine carboxyl methyltransferase	ICMT	0.652749	2.96122e-17	1.37802e-15
8331	H2A clustered histone 14	H2AC14	1.46119	3.3541e-17	1.5558e-15
6205	ribosomal protein S11	RPS11	-0.662461	3.55606e-17	1.64416e-15
23649	DNA polymerase alpha 2, accessory subunit	POLA2	1.07547	3.7759e-17	1.74019e-15
10036	chromatin assembly factor 1 subunit A	CHAF1A	1.01579	3.95436e-17	1.8166e-15
516	ATP synthase membrane subunit c locus 1	ATP5MC1	0.86581	4.1382e-17	1.89498e-15
6218	ribosomal protein S17	RPS17	-0.61373	5.61548e-17	2.56327e-15
51537	mitochondrial fission process 1	MTFP1	1.16096	5.70234e-17	2.59466e-15
3017	H2B clustered histone 5	H2BC5	0.941142	6.85182e-17	3.09802e-15
9232	PTTG1 regulator of sister chromatid separation, securin	PTTG1	1.00459	7.08787e-17	3.19467e-15
79729	SH3 domain containing 21	SH3D21	1.40487	7.47608e-17	3.35908e-15
3476	immunoglobulin binding protein 1	IGBP1	-1.005	7.68905e-17	3.44397e-15
3070	helicase, lymphoid specific	HELLS	0.880355	7.90714e-17	3.53062e-15
196	aryl hydrocarbon receptor	AHR	-0.847584	7.93331e-17	3.53131e-15
481	ATPase Na+/K+ transporting subunit beta 1	ATP1B1	0.770925	8.43232e-17	3.74181e-15
25894	pleckstrin homology and RhoGEF domain containing G4	PLEKHG4	1.05687	8.8633e-17	3.92092e-15
445	argininosuccinate synthase 1	ASS1	-0.888355	9.06474e-17	3.99769e-15
441951	ZNFX1 antisense RNA 1	ZFAS1	-0.7462	1.01034e-16	4.44209e-15
55885	LIM domain only 3	LMO3	-0.653192	1.1497e-16	5.03935e-15
10535	ribonuclease H2 subunit A	RNASEH2A	1.13568	1.31741e-16	5.75685e-15
653820	family with sequence similarity 72 member B	FAM72B	1.19602	1.32687e-16	5.78054e-15
23210	jumonji domain containing 6, arginine demethylase and lysine hydroxylase	JMJD6	0.97952	1.49613e-16	6.4982e-15
6203	ribosomal protein S9	RPS9	-0.752201	1.61714e-16	7.00255e-15
4552	5-methyltetrahydrofolate-homocysteine methyltransferase reductase	MTRR	-0.752511	1.65189e-16	7.13149e-15
6233	ribosomal protein S27a	RPS27A	-0.619594	1.67342e-16	7.20274e-15
1164	CDC28 protein kinase regulatory subunit 2	CKS2	0.829057	1.70231e-16	7.30515e-15
6188	ribosomal protein S3	RPS3	-0.640283	1.8171e-16	7.75134e-15
6143	ribosomal protein L19	RPL19	-0.613312	2.3199e-16	9.83761e-15
8438	RAD54 like	RAD54L	1.51083	2.6539e-16	1.12207e-14
26137	zinc finger and BTB domain containing 20	ZBTB20	-0.860251	2.85283e-16	1.20264e-14
79968	WD repeat domain 76	WDR76	0.863585	3.0742e-16	1.29215e-14
8337	H2A clustered histone 18	H2AC18	1.21365	3.57365e-16	1.49769e-14
5094	poly(rC) binding protein 2	PCBP2	-0.800664	3.61019e-16	1.50859e-14
6167	ribosomal protein L37	RPL37	-0.696105	3.62794e-16	1.51161e-14
2597	glyceraldehyde-3-phosphate dehydrogenase	GAPDH	0.712444	3.76964e-16	1.56609e-14
6222	ribosomal protein S18	RPS18	-0.577478	3.82512e-16	1.58455e-14
10051	structural maintenance of chromosomes 4	SMC4	0.69506	3.90227e-16	1.61185e-14
780854	small nucleolar RNA, C/D box 3D	SNORD3D	1.12507	4.45094e-16	1.8332e-14
7280	tubulin beta 2A class IIa	TUBB2A	1.15383	4.51374e-16	1.85374e-14
55771	proline rich 11	PRR11	0.946595	5.32028e-16	2.17873e-14
27440	haloacid dehalogenase like hydrolase domain containing 5	HDHD5	0.828861	5.46307e-16	2.23083e-14
8996	nucleolar protein 3	NOL3	0.95123	6.03706e-16	2.45821e-14
27338	ubiquitin conjugating enzyme E2 S	UBE2S	1.23309	6.30794e-16	2.56124e-14
554282	family with sequence similarity 72 member C	FAM72C	1.17462	7.28119e-16	2.93975e-14
135112	nuclear receptor coactivator 7	NCOA7	-0.739877	7.51266e-16	3.01974e-14
8335	H2A clustered histone 4	H2AC4	1.50138	8.32401e-16	3.33263e-14
1894	epithelial cell transforming 2	ECT2	0.620818	8.37685e-16	3.33708e-14
54892	non-SMC condensin II complex subunit G2	NCAPG2	0.879093	8.3817e-16	3.33708e-14
79022	transmembrane protein 106C	TMEM106C	0.638317	8.76588e-16	3.48037e-14
4133	microtubule associated protein 2	MAP2	-1.20662	9.34489e-16	3.70001e-14
23331	tetratricopeptide repeat domain 28	TTC28	-0.754303	1.21289e-15	4.78906e-14
10221	tribbles pseudokinase 1	TRIB1	-0.96906	1.34851e-15	5.30993e-14
7184	heat shock protein 90 beta family member 1	HSP90B1	0.767715	1.36049e-15	5.34243e-14
150468	cytoskeleton associated protein 2 like	CKAP2L	1.08237	1.4495e-15	5.67642e-14
151246	shugoshin 2	SGO2	1.07666	1.50349e-15	5.87179e-14
4141	methionyl-tRNA synthetase 1	MARS1	0.765902	1.61857e-15	6.30406e-14
3992	fatty acid desaturase 1	FADS1	0.565436	1.9183e-15	7.45124e-14
1112	forkhead box N3	FOXN3	-0.655284	1.95096e-15	7.55758e-14
23480	SEC61 translocon subunit gamma	SEC61G	1.03009	1.99677e-15	7.71423e-14
5074	pro-apoptotic WT1 regulator	PAWR	-0.658002	2.38378e-15	9.1846e-14
11004	kinesin family member 2C	KIF2C	1.10387	2.71829e-15	1.04454e-13
123	perilipin 2	PLIN2	0.886991	3.14558e-15	1.2055e-13
1508	cathepsin B	CTSB	-0.558296	3.33467e-15	1.27456e-13
1601	DAB adaptor protein 2	DAB2	-1.08401	3.37505e-15	1.28656e-13
6156	ribosomal protein L30	RPL30	-0.59035	3.75812e-15	1.42262e-13
64798	DEP domain containing MTOR interacting protein	DEPTOR	-1.47318	3.76177e-15	1.42262e-13
26828	RNA, U5F small nuclear 1	RNU5F-1	0.732276	3.78558e-15	1.42786e-13
7178	tumor protein, translationally-controlled 1	TPT1	-0.728228	3.8705e-15	1.45606e-13
10150	muscleblind like splicing regulator 2	MBNL2	-0.719257	3.90421e-15	1.4649e-13
10635	RAD51 associated protein 1	RAD51AP1	1.40984	4.2253e-15	1.57711e-13
8360	H4 clustered histone 4	H4C4	1.61828	4.32149e-15	1.60883e-13
7378	uridine phosphorylase 1	UPP1	1.0699	4.3854e-15	1.62839e-13
23165	nucleoporin 205	NUP205	0.707282	5.10851e-15	1.88712e-13
51088	kelch like family member 5	KLHL5	-0.600265	5.71597e-15	2.10609e-13
2034	endothelial PAS domain protein 1	EPAS1	-0.610357	5.74543e-15	2.11152e-13
333	amyloid beta precursor like protein 1	APLP1	1.1582	5.88959e-15	2.15896e-13
51232	cysteine rich transmembrane BMP regulator 1	CRIM1	-0.617561	5.9054e-15	2.15924e-13
7804	LDL receptor related protein 8	LRP8	0.722677	5.92803e-15	2.162e-13
11065	ubiquitin conjugating enzyme E2 C	UBE2C	0.790141	7.21224e-15	2.61704e-13
113791	phosphoinositide-3-kinase interacting protein 1	PIK3IP1	-1.75246	7.25501e-15	2.62591e-13
57026	pyridoxal phosphatase	PDXP	0.973572	7.36036e-15	2.65733e-13
390	Rho family GTPase 3	RND3	-0.744632	8.23374e-15	2.96518e-13
9735	kinetochore associated 1	KNTC1	0.767864	8.58198e-15	3.08284e-13
347240	kinesin family member 24	KIF24	1.00981	9.03686e-15	3.23813e-13
5155	platelet derived growth factor subunit B	PDGFB	1.06016	1.11845e-14	3.99768e-13
5625	proline dehydrogenase 1	PRODH	0.880904	1.26403e-14	4.49563e-13
55251	protein-L-isoaspartate (D-aspartate) O-methyltransferase domain containing 2	PCMTD2	-0.832004	1.36146e-14	4.83014e-13
29127	Rac GTPase activating protein 1	RACGAP1	0.792852	1.56799e-14	5.54913e-13
10399	receptor for activated C kinase 1	RACK1	-0.578865	1.59303e-14	5.62386e-13
4067	LYN proto-oncogene, Src family tyrosine kinase	LYN	-0.650589	1.74855e-14	6.15775e-13
64759	tensin 3	TNS3	-0.632118	1.75318e-14	6.1589e-13
4751	NIMA related kinase 2	NEK2	0.928796	1.77e-14	6.2028e-13
134429	StAR related lipid transfer domain containing 4	STARD4	0.725362	1.78702e-14	6.24715e-13
79094	ChaC glutathione specific gamma-glutamylcyclotransferase 1	CHAC1	1.25759	1.8938e-14	6.60434e-13
51293	CD320 molecule	CD320	0.997139	2.32941e-14	8.08412e-13
3157	3-hydroxy-3-methylglutaryl-CoA synthase 1	HMGCS1	0.654587	2.46674e-14	8.54003e-13
641	BLM RecQ like helicase	BLM	1.37803	2.55344e-14	8.81892e-13
973	CD79a molecule	CD79A	-1.45384	2.98048e-14	1.02691e-12
10460	transforming acidic coiled-coil containing protein 3	TACC3	0.823481	3.18425e-14	1.09448e-12
4666	nascent polypeptide associated complex subunit alpha	NACA	-0.565986	3.46611e-14	1.18851e-12
55038	cell division cycle associated 4	CDCA4	0.842566	3.85444e-14	1.31851e-12
6129	ribosomal protein L7	RPL7	-0.750619	4.08199e-14	1.39303e-12
2717	galactosidase alpha	GLA	0.984421	4.33496e-14	1.47584e-12
6208	ribosomal protein S14	RPS14	-0.588114	4.4658e-14	1.51679e-12
11337	GABA type A receptor-associated protein	GABARAP	-0.66655	4.78655e-14	1.61806e-12
3646	eukaryotic translation initiation factor 3 subunit E	EIF3E	-0.57844	5.1641e-14	1.73749e-12
4174	minichromosome maintenance complex component 5	MCM5	0.773611	5.29563e-14	1.77757e-12
79980	DSN1 component of MIS12 kinetochore complex	DSN1	0.840002	5.97075e-14	1.9995e-12
718	complement C3	C3	-1.13303	5.99262e-14	2.00215e-12
2162	coagulation factor XIII A chain	F13A1	-1.05823	6.22366e-14	2.0745e-12
221	aldehyde dehydrogenase 3 family member B1	ALDH3B1	-0.831262	6.3643e-14	2.11646e-12
255394	t-complex 11 like 2	TCP11L2	-1.11253	7.06401e-14	2.34371e-12
573	BAG cochaperone 1	BAG1	-0.659093	7.11728e-14	2.35593e-12
143686	sestrin 3	SESN3	-0.751118	7.78875e-14	2.57226e-12
24137	kinesin family member 4A	KIF4A	0.994055	7.83044e-14	2.58009e-12
1786	DNA methyltransferase 1	DNMT1	0.639658	7.88652e-14	2.5926e-12
7162	trophoblast glycoprotein	TPBG	0.786557	7.9292e-14	2.60067e-12
7517	X-ray repair cross complementing 3	XRCC3	0.975203	8.23787e-14	2.69574e-12
51035	UBX domain protein 1	UBXN1	-0.740049	8.55934e-14	2.7882e-12
8061	FOS like 1, AP-1 transcription factor subunit	FOSL1	1.06184	8.93545e-14	2.90412e-12
6207	ribosomal protein S13	RPS13	-0.584691	9.17554e-14	2.97541e-12
51659	GINS complex subunit 2	GINS2	1.14382	1.05077e-13	3.39204e-12
9590	A-kinase anchoring protein 12	AKAP12	-0.586097	1.05473e-13	3.39717e-12
8836	gamma-glutamyl hydrolase	GGH	0.903566	1.07188e-13	3.44468e-12
10525	hypoxia up-regulated 1	HYOU1	0.782941	1.1089e-13	3.55567e-12
55837	E2F associated phosphoprotein	EAPP	-0.645443	1.21612e-13	3.89078e-12
3161	hyaluronan mediated motility receptor	HMMR	0.964886	1.22421e-13	3.90794e-12
3572	interleukin 6 cytokine family signal transducer	IL6ST	-0.554992	1.37943e-13	4.39363e-12
3576	C-X-C motif chemokine ligand 8	CXCL8	1.38858	1.47688e-13	4.69359e-12
23516	solute carrier family 39 member 14	SLC39A14	0.601322	1.55706e-13	4.93745e-12
23225	nucleoporin 210	NUP210	0.584774	1.57622e-13	4.98718e-12
64398	protein associated with LIN7 1, MAGUK family member	PALS1	-0.613083	1.63542e-13	5.15175e-12
84904	Rho guanine nucleotide exchange factor 39	ARHGEF39	1.04336	1.70654e-13	5.36401e-12
25836	NIPBL cohesin loading factor	NIPBL	-0.722659	1.72784e-13	5.41905e-12
64105	centromere protein K	CENPK	1.18499	1.73768e-13	5.43803e-12
84957	RELT TNF receptor	RELT	1.30854	1.78298e-13	5.56763e-12
5426	DNA polymerase epsilon, catalytic subunit	POLE	0.689756	1.78985e-13	5.57694e-12
55789	DEP domain containing 1B	DEPDC1B	0.988052	1.81151e-13	5.63219e-12
348110	actin related protein 2/3 complex inhibitor	ARPIN	-0.737719	1.81782e-13	5.63958e-12
51726	DnaJ heat shock protein family (Hsp40) member B11	DNAJB11	0.71569	1.83898e-13	5.69289e-12
7586	zinc finger with KRAB and SCAN domains 1	ZKSCAN1	-0.658645	1.86245e-13	5.75313e-12
721	complement C4B (Chido blood group)	C4B	-1.76882	2.02237e-13	6.23368e-12
79019	centromere protein M	CENPM	1.43216	2.03199e-13	6.24989e-12
5660	prosaposin	PSAP	-0.58085	2.34572e-13	7.16871e-12
7112	thymopoietin	TMPO	0.655951	2.36893e-13	7.22423e-12
1058	centromere protein A	CENPA	1.09238	2.51587e-13	7.65606e-12
55706	NDC1 transmembrane nucleoporin	NDC1	0.750557	2.55863e-13	7.76966e-12
81624	diaphanous related formin 3	DIAPH3	1.0468	2.7325e-13	8.28011e-12
100507436	MHC class I polypeptide-related sequence A	MICA	0.779641	2.9971e-13	9.06275e-12
9821	RB1 inducible coiled-coil 1	RB1CC1	-0.647865	3.01288e-13	9.09127e-12
3778	potassium calcium-activated channel subfamily M alpha 1	KCNMA1	0.978717	3.27766e-13	9.86949e-12
114991	zinc finger protein 618	ZNF618	-0.853602	3.42462e-13	1.02904e-11
2923	protein disulfide isomerase family A member 3	PDIA3	0.626101	4.16133e-13	1.24779e-11
10483	SEC23 homolog B, COPII coat complex component	SEC23B	0.66611	5.06166e-13	1.50973e-11
3371	tenascin C	TNC	0.810459	5.06649e-13	1.50973e-11
3956	galectin 1	LGALS1	0.771667	5.41442e-13	1.61006e-11
84296	GINS complex subunit 4	GINS4	1.17521	5.67712e-13	1.68468e-11
10569	SLU7 homolog, splicing factor	SLU7	-0.750194	5.752e-13	1.70338e-11
5984	replication factor C subunit 4	RFC4	0.875965	6.05705e-13	1.79001e-11
4047	lanosterol synthase	LSS	0.619086	6.14927e-13	1.81353e-11
169714	quiescin sulfhydryl oxidase 2	QSOX2	0.744007	6.57907e-13	1.9363e-11
8346	H2B clustered histone 10	H2BC10	1.42795	6.69129e-13	1.96529e-11
115294	protein-L-isoaspartate (D-aspartate) O-methyltransferase domain containing 1	PCMTD1	-0.846042	6.7699e-13	1.98432e-11
8743	TNF superfamily member 10	TNFSF10	-1.99445	7.08795e-13	2.0733e-11
8370	H4 clustered histone 14	H4C14	1.51608	7.32859e-13	2.13932e-11
6229	ribosomal protein S24	RPS24	-0.593053	7.39498e-13	2.15431e-11
23255	microtubule crosslinking factor 1	MTCL1	0.622797	8.08598e-13	2.35084e-11
2752	glutamate-ammonia ligase	GLUL	-0.602862	8.23961e-13	2.39066e-11
54058	chromosome 21 open reading frame 58	C21orf58	1.28224	8.49361e-13	2.45937e-11
23677	SH3 domain binding protein 4	SH3BP4	-0.63122	9.42244e-13	2.72282e-11
6675	UDP-N-acetylglucosamine pyrophosphorylase 1	UAP1	0.698113	1.00109e-12	2.88704e-11
6455	SH3 domain containing GRB2 like 1, endophilin A2	SH3GL1	0.746928	1.00596e-12	2.89526e-11
64359	nucleoredoxin	NXN	-0.580118	1.13881e-12	3.27105e-11
88455	ankyrin repeat domain 13A	ANKRD13A	-0.572356	1.14644e-12	3.28638e-11
22863	autophagy related 14	ATG14	-0.72809	1.16794e-12	3.34134e-11
143888	protein O-glucosyltransferase 3	POGLUT3	0.702225	1.242e-12	3.54612e-11
83540	NUF2 component of NDC80 kinetochore complex	NUF2	1.08373	1.26085e-12	3.59281e-11
94081	sideroflexin 1	SFXN1	0.610572	1.33939e-12	3.80149e-11
79098	chromosome 1 open reading frame 116	C1orf116	-0.810529	1.34581e-12	3.81215e-11
6480	ST6 beta-galactoside alpha-2,6-sialyltransferase 1	ST6GAL1	-0.986264	1.48643e-12	4.20218e-11
10452	translocase of outer mitochondrial membrane 40	TOMM40	0.800931	1.53004e-12	4.31693e-11
57599	WD repeat domain 48	WDR48	-0.819948	1.60015e-12	4.50588e-11
7514	exportin 1	XPO1	0.519287	1.71827e-12	4.81957e-11
729533	family with sequence similarity 72 member A	FAM72A	1.10712	1.82652e-12	5.11319e-11
388403	yippee like 2	YPEL2	-1.04437	1.85978e-12	5.19616e-11
57132	charged multivesicular body protein 1B	CHMP1B	-0.696794	2.12571e-12	5.91609e-11
51421	angiomotin like 2	AMOTL2	-0.624179	2.40513e-12	6.68076e-11
50854	small nucleolar RNA host gene 32	SNHG32	-0.590067	2.42953e-12	6.73547e-11
126961	H3 clustered histone 14	H3C14	1.8647	2.524e-12	6.98387e-11
4609	MYC proto-oncogene, bHLH transcription factor	MYC	-0.655384	2.74255e-12	7.57399e-11
6128	ribosomal protein L6	RPL6	-0.538138	2.75706e-12	7.59942e-11
2941	glutathione S-transferase alpha 4	GSTA4	-0.988032	2.87062e-12	7.89723e-11
84823	lamin B2	LMNB2	0.762166	2.91535e-12	8.00493e-11
102659353	TNF and HNRNPL related immunoregulatory long non-coding RNA	THRIL	0.998286	2.94355e-12	8.0669e-11
6175	ribosomal protein lateral stalk subunit P0	RPLP0	-0.527563	3.27773e-12	8.96558e-11
4048	leukotriene A4 hydrolase	LTA4H	-0.59306	3.37034e-12	9.20134e-11
7148	tenascin XB	TNXB	-1.14496	3.75936e-12	1.02439e-10
1841	deoxythymidylate kinase	DTYMK	0.864975	4.01259e-12	1.09132e-10
284716	ribosomal modification protein rimK like family member A	RIMKLA	0.639533	4.49578e-12	1.22042e-10
26229	beta-1,3-glucuronyltransferase 3	B3GAT3	0.897381	4.63329e-12	1.25537e-10
56992	kinesin family member 15	KIF15	0.980966	5.03686e-12	1.36214e-10
65010	solute carrier family 26 member 6	SLC26A6	0.734962	5.09027e-12	1.37399e-10
56243	KIAA1217	KIAA1217	-0.85464	5.11925e-12	1.37921e-10
6498	SKI like proto-oncogene	SKIL	-0.776319	5.27661e-12	1.41894e-10
2590	polypeptide N-acetylgalactosaminyltransferase 2	GALNT2	0.598625	5.3333e-12	1.4315e-10
993	cell division cycle 25A	CDC25A	1.22549	5.58612e-12	1.49656e-10
125228	family with sequence similarity 210 member A	FAM210A	0.768388	5.96298e-12	1.59454e-10
6136	ribosomal protein L12	RPL12	-0.607662	6.09947e-12	1.628e-10
92667	mitochondrial genome maintenance exonuclease 1	MGME1	1.0137	6.54202e-12	1.74288e-10
1938	eukaryotic translation elongation factor 2	EEF2	-0.725485	7.35833e-12	1.95671e-10
92255	LMBR1 domain containing 2	LMBRD2	0.576923	7.44818e-12	1.97694e-10
8351	H3 clustered histone 4	H3C4	1.23736	7.55406e-12	2.00134e-10
55247	nei like DNA glycosylase 3	NEIL3	0.957848	7.64339e-12	2.02127e-10
51512	G2 and S-phase expressed 1	GTSE1	1.03419	7.67728e-12	2.02649e-10
6160	ribosomal protein L31	RPL31	-0.612265	9.3987e-12	2.47177e-10
7298	thymidylate synthetase	TYMS	0.863563	9.59699e-12	2.5193e-10
26190	F-box and WD repeat domain containing 2	FBXW2	-0.601525	9.70602e-12	2.54326e-10
10130	protein disulfide isomerase family A member 6	PDIA6	0.578267	1.12842e-11	2.9514e-10
79850	TLC domain containing 3A	TLCD3A	0.821064	1.1878e-11	3.09541e-10
54741	leptin receptor overlapping transcript	LEPROT	-0.619451	1.25497e-11	3.26452e-10
9601	protein disulfide isomerase family A member 4	PDIA4	0.529351	1.30719e-11	3.39419e-10
5782	protein tyrosine phosphatase non-receptor type 12	PTPN12	-0.700057	1.35526e-11	3.51265e-10
23180	raftlin, lipid raft linker 1	RFTN1	-1.29762	1.36857e-11	3.54074e-10
1434	chromosome segregation 1 like	CSE1L	0.599897	1.3811e-11	3.56672e-10
6161	ribosomal protein L32	RPL32	-0.553191	1.40645e-11	3.61915e-10
651746	ankyrin repeat domain 33B	ANKRD33B	-0.763345	1.52703e-11	3.91537e-10
6184	ribophorin I	RPN1	0.525083	1.53795e-11	3.93632e-10
23234	DnaJ heat shock protein family (Hsp40) member C9	DNAJC9	0.738862	1.56108e-11	3.9884e-10
4597	mevalonate diphosphate decarboxylase	MVD	0.85126	1.60615e-11	4.09626e-10
2617	glycyl-tRNA synthetase 1	GARS1	0.617546	1.63436e-11	4.1608e-10
6224	ribosomal protein S20	RPS20	-0.47979	1.65393e-11	4.20314e-10
5836	glycogen phosphorylase L	PYGL	0.496621	1.69891e-11	4.30981e-10
170622	COMM domain containing 6	COMMD6	-0.907746	1.70735e-11	4.32357e-10
23177	centrosomal protein 68	CEP68	-0.889837	1.71365e-11	4.33188e-10
140823	reactive oxygen species modulator 1	ROMO1	0.919772	1.76357e-11	4.45023e-10
4860	purine nucleoside phosphorylase	PNP	0.603591	1.80851e-11	4.55225e-10
8506	contactin associated protein 1	CNTNAP1	0.565502	1.81036e-11	4.55225e-10
710	serpin family G member 1	SERPING1	-1.12973	1.85852e-11	4.66517e-10
57522	SLIT-ROBO Rho GTPase activating protein 1	SRGAP1	-0.667735	1.92728e-11	4.82931e-10
3008	H1.4 linker histone, cluster member	H1-4	1.33258	2.11123e-11	5.28102e-10
7277	tubulin alpha 4a	TUBA4A	0.805565	2.21167e-11	5.52261e-10
11261	calcineurin like EF-hand protein 1	CHP1	-0.481385	2.22121e-11	5.53681e-10
29068	zinc finger and BTB domain containing 44	ZBTB44	-0.657872	2.29499e-11	5.71078e-10
22822	pleckstrin homology like domain family A member 1	PHLDA1	0.636312	2.32936e-11	5.78626e-10
5352	procollagen-lysine,2-oxoglutarate 5-dioxygenase 2	PLOD2	0.518689	2.36914e-11	5.87488e-10
80179	myosin XIX	MYO19	0.657698	2.37616e-11	5.88211e-10
328	apurinic/apyrimidinic endodeoxyribonuclease 1	APEX1	-0.541216	2.42538e-11	5.99362e-10
677770	small Cajal body-specific RNA 22	SCARNA22	-1.01096	2.47489e-11	6.10543e-10
6432	serine and arginine rich splicing factor 7	SRSF7	0.611424	2.4851e-11	6.12008e-10
6307	methylsterol monooxygenase 1	MSMO1	0.541785	2.50926e-11	6.16899e-10
10106	CTD small phosphatase 2	CTDSP2	-0.644563	2.69058e-11	6.59216e-10
6134	ribosomal protein L10	RPL10	-0.524015	2.76961e-11	6.77419e-10
1351	cytochrome c oxidase subunit 8A	COX8A	0.718	2.78724e-11	6.80571e-10
27303	RNA binding motif single stranded interacting protein 3	RBMS3	-0.879629	2.91569e-11	7.08316e-10
5902	RAN binding protein 1	RANBP1	0.576479	2.91441e-11	7.08316e-10
11260	exportin for tRNA	XPOT	0.525511	3.02472e-11	7.33559e-10
79001	vitamin K epoxide reductase complex subunit 1	VKORC1	0.650325	3.0699e-11	7.43259e-10
56942	C-X9-C motif containing 2	CMC2	1.04661	3.57353e-11	8.62279e-10
9361	lon peptidase 1, mitochondrial	LONP1	0.761045	3.58289e-11	8.63086e-10
51141	insulin induced gene 2	INSIG2	0.829909	3.68528e-11	8.8626e-10
27175	tubulin gamma 2	TUBG2	0.91582	3.73843e-11	8.97537e-10
10412	NSA2 ribosome biogenesis factor	NSA2	-0.6684	3.89286e-11	9.31491e-10
47	ATP citrate lyase	ACLY	0.527077	4.01177e-11	9.58346e-10
26227	phosphoglycerate dehydrogenase	PHGDH	0.656068	4.12927e-11	9.84772e-10
8339	H2B clustered histone 8	H2BC8	1.30116	4.26891e-11	1.01638e-09
3978	DNA ligase 1	LIG1	0.812267	4.32552e-11	1.02815e-09
64793	centrosomal protein 85	CEP85	0.727472	4.36686e-11	1.03626e-09
10682	EBP cholestenol delta-isomerase	EBP	0.676451	4.6334e-11	1.09769e-09
463	zinc finger homeobox 3	ZFHX3	-0.708388	5.34956e-11	1.26527e-09
729438	cytosolic arginine sensor for mTORC1 subunit 2	CASTOR2	-0.648113	5.47174e-11	1.29203e-09
54206	ERBB receptor feedback inhibitor 1	ERRFI1	0.468036	5.58486e-11	1.31658e-09
124976	sphingolipid transporter 2	SPNS2	1.20495	5.69985e-11	1.34148e-09
1591	cytochrome P450 family 24 subfamily A member 1	CYP24A1	-0.88349	5.86322e-11	1.37745e-09
25804	LSM4 homolog, U6 small nuclear RNA and mRNA degradation associated	LSM4	0.645924	5.8719e-11	1.37745e-09
2189	FA complementation group G	FANCG	0.646485	6.28015e-11	1.47081e-09
133	adrenomedullin	ADM	1.43178	6.54447e-11	1.53021e-09
4286	melanocyte inducing transcription factor	MITF	-0.627826	7.13224e-11	1.66492e-09
689	basic transcription factor 3	BTF3	-0.49698	7.17542e-11	1.67228e-09
79709	collagen beta(1-O)galactosyltransferase 1	COLGALT1	0.561039	7.22224e-11	1.68046e-09
378938	metastasis associated lung adenocarcinoma transcript 1	MALAT1	-0.702892	7.52787e-11	1.74874e-09
394	Rho GTPase activating protein 5	ARHGAP5	-0.511224	7.7537e-11	1.79828e-09
8553	basic helix-loop-helix family member e40	BHLHE40	0.528881	7.95187e-11	1.84126e-09
54908	spindle apparatus coiled-coil protein 1	SPDL1	0.871471	8.4811e-11	1.96064e-09
8329	H2A clustered histone 13	H2AC13	1.35034	8.53376e-11	1.96964e-09
55204	golgi phosphoprotein 3 like	GOLPH3L	-0.691006	8.94915e-11	2.06219e-09
5566	protein kinase cAMP-activated catalytic subunit alpha	PRKACA	0.619591	9.065e-11	2.08553e-09
8878	sequestosome 1	SQSTM1	-0.503103	9.382e-11	2.155e-09
122769	leucine rich repeat protein 1	LRR1	0.727295	9.54072e-11	2.18795e-09
7416	voltage dependent anion channel 1	VDAC1	0.54521	1.00871e-10	2.30955e-09
11340	exosome component 8	EXOSC8	0.868456	1.08837e-10	2.48797e-09
25788	RAD54 homolog B	RAD54B	1.06048	1.19515e-10	2.72773e-09
389072	pleckstrin homology domain containing M3	PLEKHM3	-0.812311	1.19818e-10	2.73029e-09
3696	integrin subunit beta 8	ITGB8	-1.50576	1.25319e-10	2.8511e-09
3156	3-hydroxy-3-methylglutaryl-CoA reductase	HMGCR	0.511085	1.31689e-10	2.99128e-09
57185	NIPA like domain containing 3	NIPAL3	-0.72304	1.33109e-10	3.01875e-09
56886	UDP-glucose glycoprotein glucosyltransferase 1	UGGT1	0.523398	1.33853e-10	3.03082e-09
6574	solute carrier family 20 member 1	SLC20A1	0.621864	1.3566e-10	3.0669e-09
7381	ubiquinol-cytochrome c reductase binding protein	UQCRB	-0.562	1.36762e-10	3.08695e-09
10206	tripartite motif containing 13	TRIM13	-0.705529	1.37789e-10	3.10524e-09
283373	ankyrin repeat domain 52	ANKRD52	0.732246	1.42962e-10	3.21676e-09
80381	CD276 molecule	CD276	0.571978	1.43749e-10	3.22939e-09
824	calpain 2	CAPN2	-0.47009	1.47488e-10	3.30821e-09
116840	centrobin, centriole duplication and spindle assembly protein	CNTROB	0.730606	1.48107e-10	3.31691e-09
26147	PHD finger protein 19	PHF19	0.680774	1.52985e-10	3.4208e-09
8362	H4 clustered histone 12	H4C12	1.28019	1.53282e-10	3.42211e-09
3480	insulin like growth factor 1 receptor	IGF1R	-0.490049	1.56993e-10	3.49951e-09
6165	ribosomal protein L35a	RPL35A	-0.489989	1.58427e-10	3.52598e-09
148229	ATPase phospholipid transporting 8B3	ATP8B3	0.863599	1.60297e-10	3.55949e-09
8458	transcription termination factor 2	TTF2	0.897749	1.60429e-10	3.55949e-09
23175	lipin 1	LPIN1	0.572964	1.65326e-10	3.65682e-09
10396	ATPase phospholipid transporting 8A1	ATP8A1	-1.0949	1.65876e-10	3.66334e-09
3418	isocitrate dehydrogenase (NADP(+)) 2	IDH2	0.622501	1.69615e-10	3.74013e-09
10999	solute carrier family 27 member 4	SLC27A4	0.780906	1.76592e-10	3.888e-09
10112	kinesin family member 20A	KIF20A	0.681996	1.79363e-10	3.94296e-09
51593	serrate, RNA effector molecule	SRRT	0.583681	1.80846e-10	3.96947e-09
83903	histone H3 associated protein kinase	HASPIN	1.08966	1.91796e-10	4.20338e-09
59277	netrin 4	NTN4	-0.617238	1.92632e-10	4.21526e-09
4811	nidogen 1	NID1	0.692736	1.96302e-10	4.28901e-09
2908	nuclear receptor subfamily 3 group C member 1	NR3C1	-0.511388	1.9932e-10	4.34833e-09
3376	isoleucyl-tRNA synthetase 1	IARS1	0.504708	2.08053e-10	4.53195e-09
84961	F-box and leucine rich repeat protein 20	FBXL20	-0.636307	2.08604e-10	4.53706e-09
11194	ATP binding cassette subfamily B member 8	ABCB8	0.834484	2.23605e-10	4.84861e-09
26100	WD repeat domain, phosphoinositide interacting 2	WIPI2	-0.612442	2.3143e-10	5.01071e-09
58476	tumor protein p53 inducible nuclear protein 2	TP53INP2	-0.817788	2.32094e-10	5.0175e-09
253260	RPTOR independent companion of MTOR complex 2	RICTOR	-0.555889	2.43021e-10	5.24581e-09
8243	structural maintenance of chromosomes 1A	SMC1A	0.662525	2.47975e-10	5.34471e-09
5717	proteasome 26S subunit, non-ATPase 11	PSMD11	0.542693	2.52105e-10	5.42557e-09
7511	X-prolyl aminopeptidase 1	XPNPEP1	0.700452	2.55596e-10	5.49245e-09
92609	translocase of inner mitochondrial membrane 50	TIMM50	0.560792	2.69884e-10	5.79079e-09
5985	replication factor C subunit 5	RFC5	0.730307	2.71367e-10	5.81391e-09
5315	pyruvate kinase M1/2	PKM	0.523878	2.76677e-10	5.91882e-09
5277	phosphatidylinositol glycan anchor biosynthesis class A	PIGA	0.976701	2.78035e-10	5.93901e-09
51667	negative regulator of ubiquitin like proteins 1	NUB1	-0.597276	2.80475e-10	5.98222e-09
2185	protein tyrosine kinase 2 beta	PTK2B	-0.650402	2.9084e-10	6.19407e-09
54814	glutaminyl-peptide cyclotransferase like	QPCTL	0.851263	3.07092e-10	6.53049e-09
11182	solute carrier family 2 member 6	SLC2A6	1.0075	3.09507e-10	6.57209e-09
3855	keratin 7	KRT7	-0.588621	3.36198e-10	7.12829e-09
1063	centromere protein F	CENPF	0.739548	3.58797e-10	7.585e-09
6155	ribosomal protein L27	RPL27	-0.444853	3.66826e-10	7.74332e-09
11179	zinc finger protein 277	ZNF277	-0.77607	3.67931e-10	7.75522e-09
7419	voltage dependent anion channel 3	VDAC3	0.581448	3.79086e-10	7.96691e-09
5291	phosphatidylinositol-4,5-bisphosphate 3-kinase catalytic subunit beta	PIK3CB	-0.84655	4.16105e-10	8.73196e-09
9926	lysophosphatidylglycerol acyltransferase 1	LPGAT1	-0.494012	4.16707e-10	8.73196e-09
339324	zinc finger protein 260	ZNF260	-0.676095	4.33469e-10	9.06993e-09
27346	transmembrane protein 97	TMEM97	0.558189	4.35316e-10	9.0953e-09
83990	BRCA1 interacting helicase 1	BRIP1	0.784619	4.4635e-10	9.31228e-09
57509	microtubule associated scaffold protein 1	MTUS1	-0.640862	4.53015e-10	9.43758e-09
1649	DNA damage inducible transcript 3	DDIT3	0.984282	4.63286e-10	9.61544e-09
23089	paternally expressed 10	PEG10	-0.49462	4.63564e-10	9.61544e-09
39	acetyl-CoA acetyltransferase 2	ACAT2	0.612018	4.63029e-10	9.61544e-09
3006	H1.2 linker histone, cluster member	H1-2	0.490394	4.75929e-10	9.85764e-09
54868	transmembrane protein 104	TMEM104	0.776389	5.39163e-10	1.11352e-08
359948	interferon regulatory factor 2 binding protein 2	IRF2BP2	-0.520987	5.62179e-10	1.15606e-08
84722	proline and serine rich coiled-coil 1	PSRC1	0.956704	5.61899e-10	1.15606e-08
9741	lysosomal protein transmembrane 4 alpha	LAPTM4A	-0.566438	5.70226e-10	1.17092e-08
80174	DBF4 zinc finger B	DBF4B	1.11442	5.76546e-10	1.18221e-08
133746	junction mediating and regulatory protein, p53 cofactor	JMY	-0.591393	5.82621e-10	1.19211e-08
8204	nuclear receptor interacting protein 1	NRIP1	-0.540552	5.83038e-10	1.19211e-08
11044	terminal nucleotidyltransferase 4A	TENT4A	0.628458	5.84367e-10	1.19312e-08
10213	proteasome 26S subunit, non-ATPase 14	PSMD14	0.575797	5.85465e-10	1.19367e-08
1944	ephrin A3	EFNA3	0.967943	6.54716e-10	1.33296e-08
112399	egl-9 family hypoxia inducible factor 3	EGLN3	1.00308	6.58393e-10	1.33855e-08
5429	DNA polymerase eta	POLH	0.668617	6.79723e-10	1.37995e-08
5939	RNA binding motif single stranded interacting protein 2	RBMS2	-0.571275	6.82505e-10	1.38364e-08
84981	MIR22 host gene	MIR22HG	0.991363	6.89857e-10	1.39657e-08
51386	eukaryotic translation initiation factor 3 subunit L	EIF3L	-0.509537	7.11074e-10	1.43749e-08
51557	lengsin, lens protein with glutamine synthetase domain	LGSN	-0.58536	7.51486e-10	1.51705e-08
8773	synaptosome associated protein 23	SNAP23	-0.581853	7.96072e-10	1.6048e-08
6727	signal recognition particle 14	SRP14	-0.497796	8.02754e-10	1.61599e-08
1942	ephrin A1	EFNA1	-0.742548	8.48003e-10	1.70469e-08
256302	N-acetyltransferase domain containing 1	NATD1	-1.29274	8.51489e-10	1.70691e-08
84930	microtubule associated serine/threonine kinase like	MASTL	0.88636	8.51218e-10	1.70691e-08
201254	centromere protein X	CENPX	0.893471	9.01756e-10	1.80263e-08
9665	meiosis regulator and mRNA stability factor 1	MARF1	-0.601994	9.0098e-10	1.80263e-08
23670	cell migration inducing hyaluronidase 2	CEMIP2	-0.489456	9.1332e-10	1.82321e-08
9987	heterogeneous nuclear ribonucleoprotein D like	HNRNPDL	0.517826	9.34978e-10	1.86126e-08
7763	zinc finger AN1-type containing 5	ZFAND5	-0.481049	9.61956e-10	1.91231e-08
1062	centromere protein E	CENPE	0.829608	9.65988e-10	1.91766e-08
1999	E74 like ETS transcription factor 3	ELF3	-0.634899	1.01435e-09	2.01088e-08
3654	interleukin 1 receptor associated kinase 1	IRAK1	0.565613	1.01912e-09	2.01754e-08
3177	solute carrier family 29 member 2	SLC29A2	0.68245	1.02562e-09	2.02762e-08
55790	chondroitin sulfate N-acetylgalactosaminyltransferase 1	CSGALNACT1	-0.701088	1.11112e-09	2.19061e-08
7431	vimentin	VIM	-0.465934	1.12137e-09	2.20777e-08
9818	nucleoporin 58	NUP58	0.489156	1.13035e-09	2.22241e-08
995	cell division cycle 25C	CDC25C	1.02616	1.14622e-09	2.25052e-08
10602	CDC42 effector protein 3	CDC42EP3	-0.615629	1.16961e-09	2.2933e-08
3707	inositol-trisphosphate 3-kinase B	ITPKB	-0.753949	1.20712e-09	2.3636e-08
171546	serine palmitoyltransferase small subunit A	SPTSSA	-0.650286	1.33271e-09	2.60597e-08
2224	farnesyl diphosphate synthase	FDPS	0.510531	1.33908e-09	2.61485e-08
28982	FLVCR heme transporter 1	FLVCR1	0.66285	1.3491e-09	2.63083e-08
10432	RNA binding motif protein 14	RBM14	0.703947	1.38316e-09	2.68994e-08
83719	yippee like 3	YPEL3	-1.16582	1.48242e-09	2.87906e-08
5859	glutaminyl-tRNA synthetase 1	QARS1	-0.534741	1.50066e-09	2.91055e-08
84650	EBP like	EBPL	-0.686068	1.54535e-09	2.99318e-08
1490	cellular communication network factor 2	CCN2	-1.05871	1.61946e-09	3.13249e-08
8336	H2A clustered histone 17	H2AC17	1.47742	1.64254e-09	3.17284e-08
2264	fibroblast growth factor receptor 4	FGFR4	0.828183	1.64638e-09	3.17598e-08
22943	dickkopf WNT signaling pathway inhibitor 1	DKK1	-0.608631	1.65422e-09	3.18682e-08
728833	family with sequence similarity 72 member D	FAM72D	0.968955	1.70204e-09	3.27455e-08
6426	serine and arginine rich splicing factor 1	SRSF1	0.468772	1.71181e-09	3.28892e-08
647979	non-coding RNA activated by DNA damage	NORAD	-0.428595	1.79612e-09	3.4463e-08
6734	SRP receptor subunit alpha	SRPRA	0.516802	1.81507e-09	3.478e-08
7443	VRK serine/threonine kinase 1	VRK1	0.762426	1.82191e-09	3.48645e-08
2200	fibrillin 1	FBN1	-0.859961	1.82757e-09	3.49262e-08
100506211	MIR210 host gene	MIR210HG	1.1151	1.86951e-09	3.568e-08
3191	heterogeneous nuclear ribonucleoprotein L	HNRNPL	0.466724	1.98153e-09	3.77677e-08
10926	DBF4 zinc finger	DBF4	0.706508	1.98957e-09	3.78705e-08
53838	chromosome 11 open reading frame 24	C11orf24	0.721513	2.04007e-09	3.87803e-08
8208	chromatin assembly factor 1 subunit B	CHAF1B	0.73866	2.11134e-09	4.00289e-08
6648	superoxide dismutase 2	SOD2	-0.572388	2.26214e-09	4.28313e-08
8985	procollagen-lysine,2-oxoglutarate 5-dioxygenase 3	PLOD3	0.623631	2.26776e-09	4.2881e-08
253714	MMS22 like, DNA repair protein	MMS22L	0.758079	2.27728e-09	4.30043e-08
5526	protein phosphatase 2 regulatory subunit B'beta	PPP2R5B	0.787076	2.39147e-09	4.51013e-08
4190	malate dehydrogenase 1	MDH1	0.476883	2.39707e-09	4.51475e-08
205428	divergent protein kinase domain 2A	DIPK2A	0.680623	2.48929e-09	4.67938e-08
7345	ubiquitin C-terminal hydrolase L1	UCHL1	0.427125	2.49101e-09	4.67938e-08
6132	ribosomal protein L8	RPL8	-0.570587	2.55878e-09	4.8004e-08
1984	eukaryotic translation initiation factor 5A	EIF5A	0.441733	2.67497e-09	5.00527e-08
5493	periplakin	PPL	-0.619194	2.68086e-09	5.00974e-08
283643	tubulin epsilon and delta complex 1	TEDC1	1.19795	2.73188e-09	5.09844e-08
23588	kelch domain containing 2	KLHDC2	-0.562803	2.92207e-09	5.43217e-08
80119	PIF1 5'-to-3' DNA helicase	PIF1	1.27204	2.92176e-09	5.43217e-08
6541	solute carrier family 7 member 1	SLC7A1	0.519375	2.94714e-09	5.47168e-08
55326	1-acylglycerol-3-phosphate O-acyltransferase 5	AGPAT5	0.566121	2.96441e-09	5.49663e-08
4155	myelin basic protein	MBP	-0.549573	3.03968e-09	5.6289e-08
79174	cysteine rich with EGF like domains 2	CRELD2	0.712338	3.05688e-09	5.6508e-08
8638	2'-5'-oligoadenylate synthetase like	OASL	-0.66022	3.05939e-09	5.6508e-08
7027	transcription factor Dp-1	TFDP1	0.505287	3.09955e-09	5.71762e-08
5211	phosphofructokinase, liver type	PFKL	0.694459	3.12778e-09	5.76228e-08
26043	UBX domain protein 7	UBXN7	-0.60399	3.14041e-09	5.77812e-08
3835	kinesin family member 22	KIF22	0.656215	3.20384e-09	5.88725e-08
5427	DNA polymerase epsilon 2, accessory subunit	POLE2	0.682862	3.26696e-09	5.99556e-08
57458	transmembrane and coiled-coil domain family 3	TMCC3	-0.860396	3.28283e-09	6.01698e-08
55207	ADP ribosylation factor like GTPase 8B	ARL8B	-0.588912	3.35861e-09	6.14802e-08
5106	phosphoenolpyruvate carboxykinase 2, mitochondrial	PCK2	0.685	3.3641e-09	6.15021e-08
84988	protein phosphatase 1 regulatory subunit 16A	PPP1R16A	1.12864	3.56605e-09	6.5111e-08
728661	solute carrier family 35 member E2B	SLC35E2B	-0.596272	3.59845e-09	6.5619e-08
9184	BUB3 mitotic checkpoint protein	BUB3	0.465677	3.72548e-09	6.78492e-08
151636	deltex E3 ubiquitin ligase 3L	DTX3L	-0.763446	3.88683e-09	7.06978e-08
9045	ribosomal protein L14	RPL14	-0.551093	3.93207e-09	7.14302e-08
55902	acyl-CoA synthetase short chain family member 2	ACSS2	0.565076	4.02816e-09	7.30831e-08
55159	ring finger and WD repeat domain 3	RFWD3	0.580663	4.06068e-09	7.35799e-08
8796	sciellin	SCEL	-0.578087	4.22349e-09	7.64335e-08
23344	extended synaptotagmin 1	ESYT1	0.489371	4.34157e-09	7.84714e-08
8722	cathepsin F	CTSF	-0.629197	4.40548e-09	7.95261e-08
79682	centromere protein U	CENPU	1.1786	4.46406e-09	8.04823e-08
6502	S-phase kinase associated protein 2	SKP2	0.658199	4.53067e-09	8.15805e-08
100500804	microRNA 3654	MIR3654	-0.522471	4.61821e-09	8.30525e-08
25949	SYF2 pre-mRNA splicing factor	SYF2	-0.802733	4.89583e-09	8.78247e-08
23300	ATM interactor	ATMIN	-0.532259	4.95387e-09	8.87548e-08
55379	leucine rich repeat containing 59	LRRC59	0.499378	5.30733e-09	9.49688e-08
375449	microtubule associated serine/threonine kinase family member 4	MAST4	-0.604781	5.37169e-09	9.60005e-08
23710	GABA type A receptor associated protein like 1	GABARAPL1	-0.779629	5.54823e-09	9.90321e-08
677775	small Cajal body-specific RNA 5	SCARNA5	-0.72497	5.58002e-09	9.94757e-08
80325	ankyrin repeat and BTB domain containing 1	ABTB1	-1.35145	5.6816e-09	1.01161e-07
23623	RUN and SH3 domain containing 1	RUSC1	0.745844	5.73268e-09	1.01944e-07
8343	H2B clustered histone 7	H2BC7	1.1723	5.81244e-09	1.03234e-07
101243545	long intergenic non-protein coding RNA 2067	LINC02067	-0.4549	5.84876e-09	1.03622e-07
254428	solute carrier family 41 member 1	SLC41A1	0.578658	5.84232e-09	1.03622e-07
8760	CDP-diacylglycerol synthase 2	CDS2	-0.524519	6.20524e-09	1.09802e-07
283431	growth arrest specific 2 like 3	GAS2L3	0.732954	6.25477e-09	1.10542e-07
11169	WD repeat and HMG-box DNA binding protein 1	WDHD1	0.597284	6.33048e-09	1.1164e-07
9975	nuclear receptor subfamily 1 group D member 2	NR1D2	-0.592759	6.33248e-09	1.1164e-07
2014	epithelial membrane protein 3	EMP3	0.732237	6.69179e-09	1.17685e-07
3756	potassium voltage-gated channel subfamily H member 1	KCNH1	-0.79746	7.14152e-09	1.25287e-07
25998	inhibitor of Bruton tyrosine kinase	IBTK	0.490333	7.19095e-09	1.26e-07
833	cysteinyl-tRNA synthetase 1	CARS1	0.587262	7.5412e-09	1.31976e-07
23348	dedicator of cytokinesis 9	DOCK9	-0.591804	7.89831e-09	1.38057e-07
84919	protein phosphatase 1 regulatory subunit 15B	PPP1R15B	0.481681	8.22725e-09	1.43631e-07
93	activin A receptor type 2B	ACVR2B	-0.83585	8.54447e-09	1.48988e-07
351	amyloid beta precursor protein	APP	-0.510229	8.5629e-09	1.49128e-07
11273	ataxin 2 like	ATXN2L	0.539982	8.5762e-09	1.49178e-07
55315	solute carrier family 29 member 3	SLC29A3	-1.21766	8.8462e-09	1.53656e-07
63027	solute carrier family 22 member 23	SLC22A23	-0.860997	8.85506e-09	1.53656e-07
51279	complement C1r subcomponent like	C1RL	-0.517074	8.87451e-09	1.53807e-07
10381	tubulin beta 3 class III	TUBB3	1.17664	8.96857e-09	1.55249e-07
224	aldehyde dehydrogenase 3 family member A2	ALDH3A2	-0.465273	9.23327e-09	1.59446e-07
6168	ribosomal protein L37a	RPL37A	-0.472418	9.2775e-09	1.60017e-07
1032	cyclin dependent kinase inhibitor 2D	CDKN2D	1.46912	9.59507e-09	1.65097e-07
56180	motile sperm domain containing 1	MOSPD1	-0.75163	9.84036e-09	1.69115e-07
57405	SPC25 component of NDC80 kinetochore complex	SPC25	1.39991	9.93491e-09	1.70535e-07
10018	BCL2 like 11	BCL2L11	-0.758905	1.05251e-08	1.8045e-07
84986	Rho GTPase activating protein 19	ARHGAP19	0.837675	1.06284e-08	1.82004e-07
23788	mitochondrial carrier 2	MTCH2	0.550903	1.06763e-08	1.82606e-07
64175	prolyl 3-hydroxylase 1	P3H1	0.613389	1.08389e-08	1.85165e-07
90459	exoribonuclease 1	ERI1	0.529074	1.11111e-08	1.89589e-07
4680	CEA cell adhesion molecule 6	CEACAM6	-1.01852	1.14019e-08	1.9432e-07
220963	solute carrier family 16 member 9	SLC16A9	-1.23473	1.15006e-08	1.9577e-07
51517	NCK interacting protein with SH3 domain	NCKIPSD	0.6648	1.17444e-08	1.99682e-07
3643	insulin receptor	INSR	-0.523745	1.18536e-08	2.01301e-07
2495	ferritin heavy chain 1	FTH1	-0.441272	1.20674e-08	2.04688e-07
6509	solute carrier family 1 member 4	SLC1A4	0.730707	1.25805e-08	2.1314e-07
27430	methionine adenosyltransferase 2B	MAT2B	-0.546359	1.30291e-08	2.20219e-07
51400	protein phosphatase methylesterase 1	PPME1	0.544944	1.37132e-08	2.30965e-07
22906	trafficking kinesin protein 1	TRAK1	-0.55257	1.38234e-08	2.32548e-07
2030	solute carrier family 29 member 1 (Augustine blood group)	SLC29A1	0.646408	1.43155e-08	2.39982e-07
5236	phosphoglucomutase 1	PGM1	0.599071	1.43081e-08	2.39982e-07
79587	cysteinyl-tRNA synthetase 2, mitochondrial	CARS2	0.894085	1.46952e-08	2.46059e-07
6642	sorting nexin 1	SNX1	-0.501186	1.54002e-08	2.57262e-07
7357	UDP-glucose ceramide glucosyltransferase	UGCG	-0.443967	1.58393e-08	2.64289e-07
2023	enolase 1	ENO1	0.429392	1.61151e-08	2.68578e-07
801	calmodulin 1	CALM1	0.44002	1.63043e-08	2.71416e-07
604	BCL6 transcription repressor	BCL6	-0.718593	1.64008e-08	2.72706e-07
5166	pyruvate dehydrogenase kinase 4	PDK4	-1.41643	1.65727e-08	2.75245e-07
10144	family with sequence similarity 13 member A	FAM13A	0.706863	1.6959e-08	2.81335e-07
151648	shugoshin 1	SGO1	0.999572	1.69939e-08	2.81588e-07
10295	branched chain keto acid dehydrogenase kinase	BCKDK	0.590524	1.83414e-08	3.03564e-07
4953	ornithine decarboxylase 1	ODC1	0.565723	1.9329e-08	3.19173e-07
51506	ubiquitin-fold modifier conjugating enzyme 1	UFC1	-0.538461	2.10201e-08	3.46299e-07
5252	PHD finger protein 1	PHF1	0.714117	2.13574e-08	3.51051e-07
6773	signal transducer and activator of transcription 2	STAT2	-0.487987	2.13501e-08	3.51051e-07
7168	tropomyosin 1	TPM1	-0.459843	2.17128e-08	3.56483e-07
54974	tRNA-histidine guanylyltransferase 1 like	THG1L	-0.827836	2.22707e-08	3.64806e-07
9401	RecQ like helicase 4	RECQL4	0.961175	2.22582e-08	3.64806e-07
54828	BCAS3 microtubule associated cell migration factor	BCAS3	-0.644401	2.23811e-08	3.66197e-07
79172	centromere protein O	CENPO	0.687961	2.24915e-08	3.67584e-07
466	activating transcription factor 1	ATF1	-0.592683	2.27275e-08	3.71018e-07
84270	caspase recruitment domain family member 19	CARD19	0.899719	2.28789e-08	3.73065e-07
1608	diacylglycerol kinase gamma	DGKG	1.09872	2.29052e-08	3.73069e-07
3556	interleukin 1 receptor accessory protein	IL1RAP	0.586265	2.32719e-08	3.78611e-07
8969	H2A clustered histone 11	H2AC11	1.33281	2.3421e-08	3.80604e-07
10613	ER lipid raft associated 1	ERLIN1	0.564806	2.37965e-08	3.85832e-07
8342	H2B clustered histone 14	H2BC14	1.44083	2.41274e-08	3.90755e-07
3098	hexokinase 1	HK1	0.561823	2.4269e-08	3.92604e-07
63901	FAM111 trypsin like peptidase A	FAM111A	0.647275	2.48113e-08	4.00924e-07
1978	eukaryotic translation initiation factor 4E binding protein 1	EIF4EBP1	0.693825	2.56342e-08	4.13755e-07
3488	insulin like growth factor binding protein 5	IGFBP5	1.54665	2.61431e-08	4.21022e-07
3976	LIF interleukin 6 family cytokine	LIF	0.618357	2.61362e-08	4.21022e-07
5165	pyruvate dehydrogenase kinase 3	PDK3	0.561376	2.6267e-08	4.22542e-07
5817	PVR cell adhesion molecule	PVR	0.477184	2.89369e-08	4.64969e-07
144165	prickle planar cell polarity protein 1	PRICKLE1	-0.938474	2.91808e-08	4.68364e-07
7327	ubiquitin conjugating enzyme E2 G2	UBE2G2	0.504439	3.05991e-08	4.90578e-07
57088	phospholipid scramblase 4	PLSCR4	-0.996876	3.09046e-08	4.94369e-07
91039	dipeptidyl peptidase 9	DPP9	0.491476	3.08926e-08	4.94369e-07
6227	ribosomal protein S21	RPS21	-0.508776	3.22557e-08	5.15408e-07
54492	neuralized E3 ubiquitin protein ligase 1B	NEURL1B	0.956256	3.30571e-08	5.27625e-07
571	BTB domain and CNC homolog 1	BACH1	-0.532637	3.34929e-08	5.33987e-07
4957	outer dense fiber of sperm tails 2	ODF2	0.624007	3.39584e-08	5.40807e-07
122416	ankyrin repeat domain 9	ANKRD9	0.608067	3.4502e-08	5.48245e-07
134492	NudC domain containing 2	NUDCD2	0.694262	3.4464e-08	5.48245e-07
10616	RANBP2-type and C3HC4-type zinc finger containing 1	RBCK1	0.627964	3.45951e-08	5.49116e-07
4714	NADH:ubiquinone oxidoreductase subunit B8	NDUFB8	0.585665	3.48602e-08	5.52711e-07
10922	Fas activated serine/threonine kinase	FASTK	0.698243	3.50386e-08	5.54927e-07
79075	DNA replication and sister chromatid cohesion 1	DSCC1	1.17998	3.60547e-08	5.70389e-07
3313	heat shock protein family A (Hsp70) member 9	HSPA9	0.446551	3.84706e-08	6.07937e-07
4779	nuclear factor, erythroid 2 like 1	NFE2L1	0.480194	3.86624e-08	6.09625e-07
162394	schlafen family member 5	SLFN5	-0.6792	3.9107e-08	6.15957e-07
29781	non-SMC condensin II complex subunit H2	NCAPH2	0.748048	4.09221e-08	6.43132e-07
85352	shisa like 1	SHISAL1	-0.556119	4.17051e-08	6.5472e-07
11000	solute carrier family 27 member 3	SLC27A3	0.859116	4.21365e-08	6.60769e-07
2064	erb-b2 receptor tyrosine kinase 2	ERBB2	-0.436189	4.28633e-08	6.71431e-07
7077	TIMP metallopeptidase inhibitor 2	TIMP2	-0.388843	4.40816e-08	6.89762e-07
125488	tetratricopeptide repeat domain 39C	TTC39C	-0.527906	4.46891e-08	6.98505e-07
54890	alkB homolog 5, RNA demethylase	ALKBH5	0.488315	4.56415e-08	7.11839e-07
150275	coiled-coil domain containing 117	CCDC117	-0.581587	4.59433e-08	7.15767e-07
204	adenylate kinase 2	AK2	0.449158	4.66619e-08	7.26173e-07
54504	carboxypeptidase vitellogenic like	CPVL	-0.588163	4.71647e-08	7.33201e-07
26122	enhancer of polycomb homolog 2	EPC2	-0.605985	4.89521e-08	7.59839e-07
4329	aldehyde dehydrogenase 6 family member A1	ALDH6A1	-0.639119	4.89842e-08	7.59839e-07
8942	kynureninase	KYNU	-0.564988	4.95981e-08	7.68529e-07
100128191	TMPO antisense RNA 1	TMPO-AS1	1.21346	5.1241e-08	7.93086e-07
231	aldo-keto reductase family 1 member B	AKR1B1	0.436845	5.12936e-08	7.93086e-07
1140	cholinergic receptor nicotinic beta 1 subunit	CHRNB1	0.561397	5.17468e-08	7.98652e-07
283659	protogenin	PRTG	-0.663587	5.1765e-08	7.98652e-07
7374	uracil DNA glycosylase	UNG	0.582217	5.21152e-08	8.0319e-07
2202	EGF containing fibulin extracellular matrix protein 1	EFEMP1	-0.48569	5.32189e-08	8.1932e-07
222166	maturin, neural progenitor differentiation regulator homolog	MTURN	-1.01562	5.3568e-08	8.2381e-07
91754	NIMA related kinase 9	NEK9	-0.477576	5.71478e-08	8.7792e-07
8019	bromodomain containing 3	BRD3	-0.57285	5.74935e-08	8.82285e-07
5604	mitogen-activated protein kinase kinase 1	MAP2K1	0.533679	5.89713e-08	9.03996e-07
3475	interferon related developmental regulator 1	IFRD1	0.548087	5.93407e-08	9.08687e-07
10725	nuclear factor of activated T cells 5	NFAT5	-0.52931	5.98813e-08	9.15986e-07
63875	mitochondrial ribosomal protein L17	MRPL17	0.588991	5.99618e-08	9.16239e-07
9419	CXXC repeat containing interactor of PDZ3 domain	CRIPT	-0.706361	6.10607e-08	9.32037e-07
286257	PAXX non-homologous end joining factor	PAXX	1.00881	6.39787e-08	9.75538e-07
55010	PARP1 binding protein	PARPBP	0.949047	6.44347e-08	9.81449e-07
221937	forkhead box K1	FOXK1	-0.558917	6.56748e-08	9.99275e-07
16	alanyl-tRNA synthetase 1	AARS1	0.519817	6.67581e-08	1.01361e-06
7029	transcription factor Dp-2	TFDP2	-0.533232	6.67525e-08	1.01361e-06
55632	G2/M-phase specific E3 ubiquitin protein ligase	G2E3	0.480729	6.82983e-08	1.03517e-06
55972	solute carrier family 25 member 40	SLC25A40	0.623548	6.83228e-08	1.03517e-06
7064	thimet oligopeptidase 1	THOP1	0.709543	6.8719e-08	1.04007e-06
518	ATP synthase membrane subunit c locus 3	ATP5MC3	0.51897	6.90883e-08	1.04456e-06
1902	lysophosphatidic acid receptor 1	LPAR1	-0.549172	7.05087e-08	1.06491e-06
5965	RecQ like helicase	RECQL	0.581759	7.14357e-08	1.07778e-06
260425	membrane associated guanylate kinase, WW and PDZ domain containing 3	MAGI3	-0.530831	7.20778e-08	1.08632e-06
9990	solute carrier family 12 member 6	SLC12A6	-0.498668	7.32995e-08	1.10357e-06
4086	SMAD family member 1	SMAD1	-0.683671	7.35624e-08	1.10637e-06
126917	intermediate filament family orphan 2	IFFO2	-0.579504	7.48746e-08	1.12354e-06
755	cilia and flagella associated protein 410	CFAP410	0.937845	7.49593e-08	1.12354e-06
4288	marker of proliferation Ki-67	MKI67	1.00353	7.67473e-08	1.14825e-06
1906	endothelin 1	EDN1	-0.916212	7.70798e-08	1.15202e-06
8653	DEAD-box helicase 3 Y-linked	DDX3Y	0.544395	7.79769e-08	1.16421e-06
55917	CTTNBP2 N-terminal like	CTTNBP2NL	-0.666872	7.8332e-08	1.16744e-06
352954	CASTOR family member 3	CASTOR3	-0.72514	8.10425e-08	1.20371e-06
6280	S100 calcium binding protein A9	S100A9	1.0608	8.09927e-08	1.20371e-06
91947	arrestin domain containing 4	ARRDC4	-0.958254	8.21974e-08	1.2196e-06
677	ZFP36 ring finger protein like 1	ZFP36L1	-0.461411	8.24612e-08	1.22225e-06
4087	SMAD family member 2	SMAD2	-0.410565	8.41515e-08	1.24602e-06
1763	DNA replication helicase/nuclease 2	DNA2	0.729995	8.43314e-08	1.24739e-06
9688	nucleoporin 93	NUP93	0.548952	8.64813e-08	1.27787e-06
51646	yippee like 5	YPEL5	-0.496181	8.68158e-08	1.28149e-06
23065	ER membrane protein complex subunit 1	EMC1	0.440433	8.70213e-08	1.28321e-06
55775	tyrosyl-DNA phosphodiesterase 1	TDP1	0.629227	8.7226e-08	1.2849e-06
57728	WD repeat domain 19	WDR19	-0.835921	8.75253e-08	1.28799e-06
25907	transmembrane protein 158	TMEM158	1.21971	8.78277e-08	1.29079e-06
64283	Rho guanine nucleotide exchange factor 28	ARHGEF28	-0.632151	8.78959e-08	1.29079e-06
1305	collagen type XIII alpha 1 chain	COL13A1	1.24503	8.82152e-08	1.29415e-06
9423	netrin 1	NTN1	0.625845	8.89874e-08	1.30415e-06
115703	Rho GTPase activating protein 33	ARHGAP33	1.25555	9.30422e-08	1.36079e-06
11073	DNA topoisomerase II binding protein 1	TOPBP1	0.528176	9.31955e-08	1.36164e-06
26524	large tumor suppressor kinase 2	LATS2	-0.489547	9.44754e-08	1.37894e-06
6016	Ras like without CAAX 1	RIT1	0.561383	9.56768e-08	1.39505e-06
9887	SMG7 nonsense mediated mRNA decay factor	SMG7	-0.659921	9.58548e-08	1.39623e-06
23522	lysine acetyltransferase 6B	KAT6B	-0.583721	9.73979e-08	1.41726e-06
4830	NME/NM23 nucleoside diphosphate kinase 1	NME1	0.529868	9.88541e-08	1.43699e-06
79902	nucleoporin 85	NUP85	0.564045	9.95972e-08	1.44633e-06
221496	LEM domain nuclear envelope protein 2	LEMD2	0.623169	1.00216e-07	1.45384e-06
6119	replication protein A3	RPA3	0.709834	1.01551e-07	1.47172e-06
23174	zinc finger CCHC-type containing 14	ZCCHC14	-0.595442	1.04458e-07	1.50927e-06
389337	Rho guanine nucleotide exchange factor 37	ARHGEF37	0.810782	1.04256e-07	1.50927e-06
5784	protein tyrosine phosphatase non-receptor type 14	PTPN14	-0.435131	1.04426e-07	1.50927e-06
65123	integrator complex subunit 3	INTS3	0.462274	1.06139e-07	1.53201e-06
64834	ELOVL fatty acid elongase 1	ELOVL1	0.537126	1.06434e-07	1.53472e-06
8330	H2A clustered histone 15	H2AC15	1.16447	1.08051e-07	1.55648e-06
4351	mannose phosphate isomerase	MPI	0.48011	1.08782e-07	1.56465e-06
677781	small Cajal body-specific RNA 16	SCARNA16	-1.01158	1.08836e-07	1.56465e-06
8837	CASP8 and FADD like apoptosis regulator	CFLAR	-0.41229	1.09327e-07	1.57013e-06
23506	BICRA like chromatin remodeling complex associated protein	BICRAL	-0.638675	1.11052e-07	1.5933e-06
112574	sorting nexin 18	SNX18	-0.525475	1.14242e-07	1.63743e-06
91687	centromere protein L	CENPL	0.785733	1.15374e-07	1.65201e-06
5584	protein kinase C iota	PRKCI	-0.453271	1.15787e-07	1.65626e-06
1969	EPH receptor A2	EPHA2	0.53691	1.17603e-07	1.68056e-06
631	beaded filament structural protein 1	BFSP1	-1.10427	1.17796e-07	1.68164e-06
100507127	long intergenic non-protein coding RNA 707	LINC00707	0.793947	1.21843e-07	1.73768e-06
10189	Aly/REF export factor	ALYREF	0.599147	1.23998e-07	1.76667e-06
79834	pseudopodium enriched atypical kinase 1	PEAK1	-0.530497	1.2641e-07	1.79924e-06
6382	syndecan 1	SDC1	0.513174	1.34504e-07	1.91254e-06
51053	geminin DNA replication inhibitor	GMNN	0.648208	1.37833e-07	1.95407e-06
116092	deoxynucleotidyltransferase terminal interacting protein 1	DNTTIP1	-0.578699	1.3832e-07	1.9571e-06
51478	hydroxysteroid 17-beta dehydrogenase 7	HSD17B7	0.602574	1.38221e-07	1.9571e-06
85461	tetratricopeptide repeat, ankyrin repeat and coiled-coil containing 1	TANC1	-0.498811	1.42417e-07	2.01309e-06
1207	chloride nucleotide-sensitive channel 1A	CLNS1A	-0.465982	1.46054e-07	2.06245e-06
51773	remodeling and spacing factor 1	RSF1	-0.557274	1.46924e-07	2.0727e-06
80346	receptor accessory protein 4	REEP4	0.789318	1.52955e-07	2.15354e-06
966	CD59 molecule (CD59 blood group)	CD59	-0.439292	1.56008e-07	2.19437e-06
27089	ubiquinol-cytochrome c reductase complex III subunit VII	UQCRQ	0.518521	1.56507e-07	2.19708e-06
9462	RAS protein activator like 2	RASAL2	-0.462715	1.56445e-07	2.19708e-06
28996	homeodomain interacting protein kinase 2	HIPK2	-0.413467	1.63304e-07	2.29025e-06
4303	forkhead box O4	FOXO4	-0.896328	1.65155e-07	2.31395e-06
3422	isopentenyl-diphosphate delta isomerase 1	IDI1	0.455123	1.66831e-07	2.33515e-06
664709	heterogeneous nuclear ribonucleoprotein A1 pseudogene 10	HNRNPA1P10	-0.535051	1.71465e-07	2.39767e-06
10499	nuclear receptor coactivator 2	NCOA2	-0.514321	1.7211e-07	2.40275e-06
10521	DEAD-box helicase 17	DDX17	-0.375442	1.72164e-07	2.40275e-06
64718	unk like zinc finger	UNKL	0.840208	1.76106e-07	2.453e-06
8644	aldo-keto reductase family 1 member C3	AKR1C3	-0.584154	1.76039e-07	2.453e-06
94134	Rho GTPase activating protein 12	ARHGAP12	-0.515456	1.803e-07	2.50897e-06
26118	WD repeat and SOCS box containing 1	WSB1	0.430616	1.82181e-07	2.53269e-06
2551	GA binding protein transcription factor subunit alpha	GABPA	-0.529587	1.86577e-07	2.59129e-06
7296	thioredoxin reductase 1	TXNRD1	-0.364316	1.94457e-07	2.69811e-06
57476	GRAM domain containing 1B	GRAMD1B	0.439016	1.98434e-07	2.75063e-06
51016	ER membrane protein complex subunit 9	EMC9	0.943883	2.0253e-07	2.8047e-06
6548	solute carrier family 9 member A1	SLC9A1	0.763743	2.05608e-07	2.84457e-06
124995	mitochondrial ribosomal protein L10	MRPL10	-0.545981	2.1296e-07	2.94344e-06
27042	UTP25 small subunit processor component	UTP25	-0.646509	2.24293e-07	3.09411e-06
55100	WD repeat domain 70	WDR70	-0.562876	2.24646e-07	3.09601e-06
84279	protease associated domain containing 1	PRADC1	0.94651	2.27718e-07	3.13534e-06
81037	CLPTM1 like	CLPTM1L	0.456151	2.28187e-07	3.13878e-06
5888	RAD51 recombinase	RAD51	1.02275	2.29784e-07	3.15771e-06
8031	nuclear receptor coactivator 4	NCOA4	-0.443836	2.31402e-07	3.1769e-06
84300	ubiquinol-cytochrome c reductase complex assembly factor 2	UQCC2	0.609708	2.34521e-07	3.21664e-06
54732	transmembrane p24 trafficking protein 9	TMED9	0.562912	2.36833e-07	3.24524e-06
89970	ring finger and SPRY domain containing 1	RSPRY1	-0.478212	2.49667e-07	3.41783e-06
8099	cyclin dependent kinase 2 associated protein 1	CDK2AP1	0.458684	2.57046e-07	3.51549e-06
3487	insulin like growth factor binding protein 4	IGFBP4	-0.531621	2.59876e-07	3.55081e-06
5687	proteasome 20S subunit alpha 6	PSMA6	0.386229	2.70497e-07	3.69241e-06
114791	tubulin gamma complex associated protein 5	TUBGCP5	0.565203	2.75378e-07	3.74478e-06
8354	H3 clustered histone 11	H3C11	1.35336	2.75246e-07	3.74478e-06
3589	interleukin 11	IL11	1.16195	2.78544e-07	3.78424e-06
9648	GRIP and coiled-coil domain containing 2	GCC2	-0.649211	2.79275e-07	3.79058e-06
84464	SLX4 structure-specific endonuclease subunit	SLX4	0.722818	2.82465e-07	3.83025e-06
100133941	CD24 molecule	CD24	-0.398176	2.87223e-07	3.89108e-06
25886	POC1 centriolar protein A	POC1A	0.835957	2.99723e-07	4.05276e-06
157506	retinol dehydrogenase 10	RDH10	-0.65782	3.01698e-07	4.07473e-06
81631	microtubule associated protein 1 light chain 3 beta	MAP1LC3B	-0.528466	3.01916e-07	4.07473e-06
5164	pyruvate dehydrogenase kinase 2	PDK2	-0.621654	3.07708e-07	4.14899e-06
9516	lipopolysaccharide induced TNF factor	LITAF	-0.449736	3.15622e-07	4.25171e-06
3614	inosine monophosphate dehydrogenase 1	IMPDH1	0.594613	3.18732e-07	4.28957e-06
5982	replication factor C subunit 2	RFC2	0.582496	3.24525e-07	4.36343e-06
134265	actin filament associated protein 1 like 1	AFAP1L1	0.702652	3.32714e-07	4.46934e-06
11186	Ras association domain family member 1	RASSF1	0.896496	3.36626e-07	4.51766e-06
5702	proteasome 26S subunit, ATPase 3	PSMC3	0.482153	3.41245e-07	4.57536e-06
8202	nuclear receptor coactivator 3	NCOA3	-0.455429	3.4635e-07	4.63947e-06
6189	ribosomal protein S3A	RPS3A	-0.442769	3.61405e-07	4.83211e-06
322	amyloid beta precursor protein binding family B member 1	APBB1	-0.673642	3.64303e-07	4.86632e-06
7508	XPC complex subunit, DNA damage recognition and repair factor	XPC	-0.625832	3.69676e-07	4.93348e-06
5598	mitogen-activated protein kinase 7	MAPK7	0.742995	3.79058e-07	5.05399e-06
8357	H3 clustered histone 10	H3C10	1.29246	3.81327e-07	5.07952e-06
84343	HPS3 biogenesis of lysosomal organelles complex 2 subunit 1	HPS3	0.445174	3.82113e-07	5.08526e-06
7884	stem-loop binding protein	SLBP	0.500058	3.87285e-07	5.14931e-06
832	capping actin protein of muscle Z-line subunit beta	CAPZB	-0.498467	3.88844e-07	5.16524e-06
6414	selenoprotein P	SELENOP	-1.28949	3.91266e-07	5.19261e-06
307	annexin A4	ANXA4	-0.469968	3.91745e-07	5.19415e-06
4796	tonsoku like, DNA repair protein	TONSL	0.957075	3.9292e-07	5.20492e-06
162073	ITPRIP like 2	ITPRIPL2	-0.496031	3.94388e-07	5.21954e-06
55699	isoleucyl-tRNA synthetase 2, mitochondrial	IARS2	0.458608	3.98562e-07	5.26992e-06
64651	cysteine and serine rich nuclear protein 1	CSRNP1	0.891927	4.02702e-07	5.31975e-06
2810	stratifin	SFN	0.494119	4.1358e-07	5.45842e-06
146956	essential meiotic structure-specific endonuclease 1	EME1	0.96539	4.22617e-07	5.56744e-06
506	ATP synthase F1 subunit beta	ATP5F1B	0.36806	4.26601e-07	5.60695e-06
51621	Kruppel like factor 13	KLF13	-0.43423	4.26506e-07	5.60695e-06
8986	ribosomal protein S6 kinase A4	RPS6KA4	0.628752	4.2679e-07	5.60695e-06
4540	NADH dehydrogenase subunit 5	MT-ND5	-0.55733	4.28859e-07	5.62897e-06
6573	solute carrier family 19 member 1	SLC19A1	0.821305	4.32491e-07	5.67146e-06
1503	CTP synthase 1	CTPS1	0.680398	4.36026e-07	5.71258e-06
64786	TBC1 domain family member 15	TBC1D15	-0.67327	4.37895e-07	5.73182e-06
2288	FKBP prolyl isomerase 4	FKBP4	0.598329	4.45129e-07	5.8212e-06
9879	DEAD-box helicase 46	DDX46	0.502701	4.62543e-07	6.03792e-06
5920	phospholipase A and acyltransferase 4	PLAAT4	-0.859419	4.65668e-07	6.07318e-06
10670	Ras related GTP binding A	RRAGA	0.568509	4.67854e-07	6.09614e-06
55331	alkaline ceramidase 3	ACER3	0.547877	4.69126e-07	6.10716e-06
10675	chondroitin sulfate proteoglycan 5	CSPG5	0.830612	4.76944e-07	6.2033e-06
29785	cytochrome P450 family 2 subfamily S member 1	CYP2S1	-0.683726	4.90176e-07	6.36962e-06
29940	dermatan sulfate epimerase	DSE	0.530986	4.94885e-07	6.42499e-06
10509	semaphorin 4B	SEMA4B	0.422088	4.95911e-07	6.43249e-06
7086	transketolase	TKT	-0.43291	5.00764e-07	6.48956e-06
3007	H1.3 linker histone, cluster member	H1-3	1.38891	5.03411e-07	6.51796e-06
57122	nucleoporin 107	NUP107	0.553466	5.14075e-07	6.65004e-06
5818	nectin cell adhesion molecule 1	NECTIN1	0.486071	5.28506e-07	6.82439e-06
50862	ring finger protein 141	RNF141	-0.574272	5.3095e-07	6.84362e-06
84879	major facilitator superfamily domain containing 2A	MFSD2A	1.49141	5.38245e-07	6.93142e-06
5558	DNA primase subunit 2	PRIM2	0.648914	5.41194e-07	6.96314e-06
1028	cyclin dependent kinase inhibitor 1C	CDKN1C	-1.14255	5.52475e-07	7.1019e-06
333932	H3 clustered histone 15	H3C15	1.4932	5.5409e-07	7.11628e-06
117583	par-3 family cell polarity regulator beta	PARD3B	-0.680229	5.56423e-07	7.13984e-06
5428	DNA polymerase gamma, catalytic subunit	POLG	0.543794	5.64387e-07	7.23556e-06
7644	zinc finger protein 91	ZNF91	-0.608579	5.82706e-07	7.46374e-06
6605	SWI/SNF related, matrix associated, actin dependent regulator of chromatin, subfamily e, member 1	SMARCE1	-0.483426	5.88923e-07	7.53664e-06
396	Rho GDP dissociation inhibitor alpha	ARHGDIA	-0.505539	6.02284e-07	7.70074e-06
4486	macrophage stimulating 1 receptor	MST1R	0.525563	6.09789e-07	7.78976e-06
8482	semaphorin 7A (John Milton Hagen blood group)	SEMA7A	0.913894	6.14122e-07	7.83812e-06
83667	sestrin 2	SESN2	0.76032	6.18775e-07	7.89049e-06
10205	myelin protein zero like 2	MPZL2	0.754735	6.2621e-07	7.97819e-06
10963	stress induced phosphoprotein 1	STIP1	0.417715	6.30126e-07	8.02095e-06
116447	DNA topoisomerase I mitochondrial	TOP1MT	-0.719312	6.63732e-07	8.43375e-06
6483	ST3 beta-galactoside alpha-2,3-sialyltransferase 2	ST3GAL2	0.587448	6.89398e-07	8.75212e-06
9631	nucleoporin 155	NUP155	0.419487	7.23206e-07	9.1732e-06
10493	vesicle amine transport 1	VAT1	-0.421672	7.28151e-07	9.2196e-06
7415	valosin containing protein	VCP	0.399927	7.27671e-07	9.2196e-06
960	CD44 molecule (Indian blood group)	CD44	-0.488195	7.29772e-07	9.23197e-06
59274	talin rod domain containing 1	TLNRD1	0.851356	7.38516e-07	9.33435e-06
400073	chromosome 12 open reading frame 76	C12orf76	-0.963338	7.39742e-07	9.34161e-06
533	ATPase H+ transporting V0 subunit b	ATP6V0B	0.567048	7.43019e-07	9.36648e-06
8720	membrane bound transcription factor peptidase, site 1	MBTPS1	-0.37138	7.42479e-07	9.36648e-06
4015	lysyl oxidase	LOX	0.90844	7.44115e-07	9.37206e-06
148206	zinc finger protein 714	ZNF714	0.685265	7.49058e-07	9.42603e-06
84908	family with sequence similarity 136 member A	FAM136A	0.594842	7.71078e-07	9.69461e-06
25777	Sad1 and UNC84 domain containing 2	SUN2	0.509088	7.74566e-07	9.72817e-06
375444	chromosome 5 open reading frame 34	C5orf34	0.963292	7.79515e-07	9.76994e-06
55157	aspartyl-tRNA synthetase 2, mitochondrial	DARS2	0.471316	7.79795e-07	9.76994e-06
4088	SMAD family member 3	SMAD3	-0.434828	7.89525e-07	9.8832e-06
51780	lysine demethylase 3B	KDM3B	-0.462838	8.13808e-07	1.01783e-05
7286	tuftelin 1	TUFT1	-0.532798	8.2569e-07	1.03179e-05
2054	syntaxin 2	STX2	0.58394	8.34312e-07	1.04165e-05
23608	makorin ring finger protein 1	MKRN1	-0.444355	8.42321e-07	1.05074e-05
4163	MCC regulator of WNT signaling pathway	MCC	-0.541587	8.58878e-07	1.07046e-05
1031	cyclin dependent kinase inhibitor 2C	CDKN2C	0.574628	8.63171e-07	1.07488e-05
3680	integrin subunit alpha 9	ITGA9	-1.35867	8.86731e-07	1.10326e-05
5422	DNA polymerase alpha 1, catalytic subunit	POLA1	0.637797	9.06815e-07	1.12727e-05
11346	synaptopodin	SYNPO	-0.420409	9.13203e-07	1.13422e-05
7916	proline rich coiled-coil 2A	PRRC2A	0.404455	9.55662e-07	1.18593e-05
23214	exportin 6	XPO6	0.497735	9.81929e-07	1.21642e-05
84181	chromodomain helicase DNA binding protein 6	CHD6	-0.453937	9.84618e-07	1.2187e-05
140576	S100 calcium binding protein A16	S100A16	0.425254	9.95767e-07	1.23143e-05
4521	nudix hydrolase 1	NUDT1	0.953633	1.01319e-06	1.25191e-05
283131	nuclear paraspeckle assembly transcript 1	NEAT1	-0.618587	1.04983e-06	1.29605e-05
3983	actin binding LIM protein 1	ABLIM1	-0.393471	1.05421e-06	1.30034e-05
868	Cbl proto-oncogene B	CBLB	-0.700263	1.08344e-06	1.3341e-05
677772	small Cajal body-specific RNA 6	SCARNA6	-0.792013	1.1021e-06	1.35475e-05
4292	mutL homolog 1	MLH1	0.704025	1.10324e-06	1.35499e-05
54962	TIMELESS interacting protein	TIPIN	0.669655	1.10625e-06	1.35752e-05
8648	nuclear receptor coactivator 1	NCOA1	-0.553703	1.11437e-06	1.36631e-05
51170	hydroxysteroid 17-beta dehydrogenase 11	HSD17B11	-0.484732	1.13936e-06	1.39576e-05
4436	mutS homolog 2	MSH2	0.503852	1.16435e-06	1.42517e-05
283871	phosphoglycolate phosphatase	PGP	0.894852	1.19877e-06	1.46604e-05
2651	glucosaminyl (N-acetyl) transferase 2 (I blood group)	GCNT2	0.447514	1.21455e-06	1.48407e-05
79000	aurora kinase A and ninein interacting protein	AUNIP	1.15483	1.21799e-06	1.48701e-05
220002	cytochrome b561 family member A3	CYB561A3	0.506878	1.22184e-06	1.49044e-05
57506	mitochondrial antiviral signaling protein	MAVS	-0.45269	1.2254e-06	1.49351e-05
7417	voltage dependent anion channel 2	VDAC2	0.394797	1.23138e-06	1.49952e-05
5832	aldehyde dehydrogenase 18 family member A1	ALDH18A1	0.457429	1.23526e-06	1.50297e-05
9181	Rho/Rac guanine nucleotide exchange factor 2	ARHGEF2	0.408238	1.24858e-06	1.51789e-05
11190	centrosomal protein 250	CEP250	0.464806	1.2626e-06	1.53234e-05
10928	ralA binding protein 1	RALBP1	-0.425303	1.26391e-06	1.53263e-05
10317	beta-1,3-galactosyltransferase 5	B3GALT5	1.44722	1.31175e-06	1.5893e-05
10728	prostaglandin E synthase 3	PTGES3	0.434769	1.32168e-06	1.59988e-05
9537	tumor protein p53 inducible protein 11	TP53I11	-0.516356	1.32272e-06	1.59988e-05
1468	solute carrier family 25 member 10	SLC25A10	0.950484	1.33398e-06	1.61214e-05
93185	immunoglobulin superfamily member 8	IGSF8	0.649929	1.34343e-06	1.62219e-05
55662	hypoxia inducible factor 1 subunit alpha inhibitor	HIF1AN	-0.531191	1.361e-06	1.64203e-05
10014	histone deacetylase 5	HDAC5	-0.535577	1.39059e-06	1.6763e-05
101930085	HERPUD2 antisense RNA 1	HERPUD2-AS1	-0.674895	1.42808e-06	1.72006e-05
8332	H2A clustered histone 16	H2AC16	1.31425	1.45772e-06	1.75428e-05
147166	tripartite motif containing 16 like	TRIM16L	0.430407	1.46792e-06	1.76508e-05
5627	protein S	PROS1	-0.429893	1.48265e-06	1.78129e-05
8916	HECT and RLD domain containing E3 ubiquitin protein ligase 3	HERC3	1.06955	1.50257e-06	1.80372e-05
23242	cordon-bleu WH2 repeat protein	COBL	-0.553348	1.50938e-06	1.81037e-05
427	N-acylsphingosine amidohydrolase 1	ASAH1	-0.406926	1.51551e-06	1.8162e-05
144348	zinc finger protein 664	ZNF664	-0.424496	1.52397e-06	1.82482e-05
4643	myosin IE	MYO1E	0.425137	1.55472e-06	1.86008e-05
6717	sorcin	SRI	-0.482424	1.57201e-06	1.8792e-05
84304	nudix hydrolase 22	NUDT22	0.745184	1.59392e-06	1.90304e-05
89953	kinesin light chain 4	KLC4	-0.712905	1.59461e-06	1.90304e-05
6778	signal transducer and activator of transcription 6	STAT6	-0.445606	1.60374e-06	1.91234e-05
230	aldolase, fructose-bisphosphate C	ALDOC	1.31825	1.66269e-06	1.98099e-05
126321	major facilitator superfamily domain containing 12	MFSD12	0.612908	1.66735e-06	1.9849e-05
7042	transforming growth factor beta 2	TGFB2	-0.50958	1.68021e-06	1.99855e-05
51110	lactamase beta 2	LACTB2	-0.555537	1.68424e-06	2.00168e-05
1595	cytochrome P450 family 51 subfamily A member 1	CYP51A1	0.343284	1.71926e-06	2.03992e-05
3133	major histocompatibility complex, class I, E	HLA-E	-0.399961	1.71915e-06	2.03992e-05
50717	DDB1 and CUL4 associated factor 8	DCAF8	-0.386129	1.72646e-06	2.04624e-05
51155	Jupiter microtubule associated homolog 1	JPT1	0.38987	1.72745e-06	2.04624e-05
692148	small Cajal body-specific RNA 10	SCARNA10	-0.559195	1.76927e-06	2.09233e-05
4598	mevalonate kinase	MVK	0.505215	1.80192e-06	2.12568e-05
64783	RNA binding motif protein 15	RBM15	0.486213	1.83455e-06	2.16167e-05
8862	apelin	APLN	1.30012	1.83545e-06	2.16167e-05
7170	tropomyosin 3	TPM3	0.336578	1.84194e-06	2.16753e-05
1663	DEAD/H-box helicase 11	DDX11	0.679968	1.9277e-06	2.26473e-05
10893	matrix metallopeptidase 24	MMP24	-0.457694	1.94812e-06	2.28498e-05
55732	chromosome 1 open reading frame 112	C1orf112	0.747717	1.99187e-06	2.33438e-05
8417	syntaxin 7	STX7	-0.534234	2.00998e-06	2.35368e-05
11339	Opa interacting protein 5	OIP5	0.806297	2.01536e-06	2.35805e-05
56603	cytochrome P450 family 26 subfamily B member 1	CYP26B1	0.808287	2.02313e-06	2.36521e-05
51760	synaptotagmin 17	SYT17	-0.601233	2.10679e-06	2.45847e-05
80223	RAB11 family interacting protein 1	RAB11FIP1	-0.468205	2.10805e-06	2.45847e-05
80004	epithelial splicing regulatory protein 2	ESRP2	0.646833	2.15818e-06	2.51286e-05
6166	ribosomal protein L36a like	RPL36AL	-0.397602	2.16703e-06	2.52111e-05
64083	golgi phosphoprotein 3	GOLPH3	-0.364973	2.1855e-06	2.54053e-05
80723	solute carrier family 35 member G2	SLC35G2	0.721956	2.22252e-06	2.57938e-05
811	calreticulin	CALR	0.415999	2.27138e-06	2.63395e-05
22803	5'-3' exoribonuclease 2	XRN2	-0.378274	2.2874e-06	2.64883e-05
9265	cytohesin 3	CYTH3	-0.490664	2.2879e-06	2.64883e-05
10714	DNA polymerase delta 3, accessory subunit	POLD3	0.542638	2.28984e-06	2.64893e-05
2542	solute carrier family 37 member 4	SLC37A4	0.481234	2.33312e-06	2.69682e-05
6171	ribosomal protein L41	RPL41	-0.405279	2.33586e-06	2.69782e-05
149076	zinc finger protein 362	ZNF362	-0.658516	2.42288e-06	2.79606e-05
64116	solute carrier family 39 member 8	SLC39A8	0.442543	2.4379e-06	2.81114e-05
374	amphiregulin	AREG	0.479203	2.47724e-06	2.8542e-05
5300	peptidylprolyl cis/trans isomerase, NIMA-interacting 1	PIN1	0.637668	2.52261e-06	2.90181e-05
23767	fibronectin leucine rich transmembrane protein 3	FLRT3	-0.884133	2.54758e-06	2.92819e-05
6095	RAR related orphan receptor A	RORA	0.71307	2.57261e-06	2.95458e-05
55266	transmembrane protein 19	TMEM19	0.47751	2.64627e-06	3.03674e-05
30000	transportin 2	TNPO2	0.492335	2.66313e-06	3.05365e-05
694	BTG anti-proliferation factor 1	BTG1	-0.472943	2.69208e-06	3.08438e-05
5530	protein phosphatase 3 catalytic subunit alpha	PPP3CA	-0.481719	2.71308e-06	3.10595e-05
3182	heterogeneous nuclear ribonucleoprotein A/B	HNRNPAB	0.395847	2.74161e-06	3.13611e-05
199692	zinc finger protein 627	ZNF627	-0.701017	2.74662e-06	3.13934e-05
1054	CCAAT enhancer binding protein gamma	CEBPG	0.506203	2.75169e-06	3.14263e-05
23048	formin binding protein 1	FNBP1	-0.391667	2.79848e-06	3.19352e-05
9536	prostaglandin E synthase	PTGES	-0.463866	2.80378e-06	3.19703e-05
55366	leucine rich repeat containing G protein-coupled receptor 4	LGR4	-0.405687	2.82532e-06	3.21902e-05
54852	progestin and adipoQ receptor family member 5	PAQR5	0.952659	2.84078e-06	3.23407e-05
9526	mannose-P-dolichol utilization defect 1	MPDU1	0.439906	2.84596e-06	3.23739e-05
9	N-acetyltransferase 1	NAT1	-0.771674	2.85942e-06	3.25013e-05
115004	cyclic GMP-AMP synthase	CGAS	0.746822	2.88223e-06	3.27345e-05
57016	aldo-keto reductase family 1 member B10	AKR1B10	0.982237	2.91361e-06	3.30648e-05
28956	late endosomal/lysosomal adaptor, MAPK and MTOR activator 2	LAMTOR2	-0.546054	2.91859e-06	3.30951e-05
10179	RNA binding motif protein 7	RBM7	-0.483836	2.92387e-06	3.31025e-05
659	bone morphogenetic protein receptor type 2	BMPR2	-0.393042	2.92168e-06	3.31025e-05
100506433	long intergenic non-protein coding RNA 648	LINC00648	-0.685374	2.93164e-06	3.31643e-05
837	caspase 4	CASP4	-0.603662	2.96024e-06	3.34615e-05
2308	forkhead box O1	FOXO1	-0.669901	2.98824e-06	3.37513e-05
9791	phosphatidylserine synthase 1	PTDSS1	0.409343	3.1091e-06	3.50888e-05
26009	zinc finger ZZ-type containing 3	ZZZ3	-0.440433	3.12187e-06	3.52052e-05
6282	S100 calcium binding protein A11	S100A11	0.40154	3.15006e-06	3.54951e-05
3306	heat shock protein family A (Hsp70) member 2	HSPA2	0.596852	3.1827e-06	3.58067e-05
54495	thioredoxin related transmembrane protein 3	TMX3	0.395765	3.1816e-06	3.58067e-05
5833	phosphate cytidylyltransferase 2, ethanolamine	PCYT2	0.526103	3.2917e-06	3.69749e-05
128312	H2B.U histone 1	H2BU1	1.17834	3.31552e-06	3.72133e-05
54622	ADP ribosylation factor like GTPase 15	ARL15	-0.87389	3.39349e-06	3.80289e-05
2271	fumarate hydratase	FH	0.45879	3.3974e-06	3.80429e-05
57488	extended synaptotagmin 2	ESYT2	-0.322174	3.40455e-06	3.80865e-05
8565	tyrosyl-tRNA synthetase 1	YARS1	0.503303	3.4066e-06	3.80865e-05
3148	high mobility group box 2	HMGB2	0.571264	3.42291e-06	3.8239e-05
2896	granulin precursor	GRN	-0.416111	3.50423e-06	3.90865e-05
9337	CCR4-NOT transcription complex subunit 8	CNOT8	0.559694	3.53024e-06	3.93459e-05
6478	siah E3 ubiquitin protein ligase 2	SIAH2	0.525007	3.62116e-06	4.03279e-05
8520	histone acetyltransferase 1	HAT1	0.538045	3.64256e-06	4.05348e-05
1399	CRK like proto-oncogene, adaptor protein	CRKL	0.329926	3.66641e-06	4.07685e-05
90313	tumor protein p53 inducible protein 13	TP53I13	0.623496	3.67039e-06	4.07811e-05
23479	iron-sulfur cluster assembly enzyme	ISCU	-0.58143	3.72157e-06	4.13177e-05
93010	UDP-GlcNAc:betaGal beta-1,3-N-acetylglucosaminyltransferase 7	B3GNT7	-1.08628	3.73693e-06	4.14562e-05
162417	N-acetylglutamate synthase	NAGS	0.876187	3.7653e-06	4.17386e-05
51142	coiled-coil-helix-coiled-coil-helix domain containing 2	CHCHD2	0.417809	3.78373e-06	4.19105e-05
7903	ST8 alpha-N-acetyl-neuraminide alpha-2,8-sialyltransferase 4	ST8SIA4	-1.17269	3.85331e-06	4.26482e-05
23753	stromal cell derived factor 2 like 1	SDF2L1	0.885312	3.9078e-06	4.3218e-05
5019	3-oxoacid CoA-transferase 1	OXCT1	0.441354	3.94314e-06	4.35751e-05
5682	proteasome 20S subunit alpha 1	PSMA1	0.406805	3.96038e-06	4.3732e-05
6746	signal sequence receptor subunit 2	SSR2	-0.400597	3.99725e-06	4.41052e-05
84447	synoviolin 1	SYVN1	0.517393	4.0691e-06	4.48634e-05
8038	ADAM metallopeptidase domain 12	ADAM12	1.12765	4.0897e-06	4.50559e-05
5042	poly(A) binding protein cytoplasmic 3	PABPC3	-0.700141	4.11901e-06	4.53439e-05
160518	DENN domain containing 5B	DENND5B	-0.383634	4.26384e-06	4.69022e-05
92912	ubiquitin conjugating enzyme E2 Q2	UBE2Q2	-0.48773	4.29455e-06	4.72039e-05
2137	exostosin like glycosyltransferase 3	EXTL3	0.430187	4.3748e-06	4.79755e-05
5793	protein tyrosine phosphatase receptor type G	PTPRG	-0.370815	4.40343e-06	4.82526e-05
63893	ubiquitin conjugating enzyme E2 O	UBE2O	0.491476	4.4093e-06	4.828e-05
10768	adenosylhomocysteinase like 1	AHCYL1	-0.363669	4.44943e-06	4.86822e-05
10622	RNA polymerase III subunit G	POLR3G	0.808042	4.46878e-06	4.88566e-05
29994	bromodomain adjacent to zinc finger domain 2B	BAZ2B	-0.618788	4.49745e-06	4.90952e-05
81855	sideroflexin 3	SFXN3	0.480841	4.49686e-06	4.90952e-05
29954	protein O-mannosyltransferase 2	POMT2	0.602018	4.59587e-06	5.01314e-05
23705	cell adhesion molecule 1	CADM1	-0.408984	4.62421e-06	5.0386e-05
54842	major facilitator superfamily domain containing 6	MFSD6	-0.504895	4.62625e-06	5.0386e-05
3909	laminin subunit alpha 3	LAMA3	-0.349789	4.63427e-06	5.0435e-05
5690	proteasome 20S subunit beta 2	PSMB2	0.40177	4.70864e-06	5.12056e-05
140707	BRI3 binding protein	BRI3BP	0.903112	4.72015e-06	5.12918e-05
23381	SMG5 nonsense mediated mRNA decay factor	SMG5	0.408829	4.7392e-06	5.14598e-05
114088	tripartite motif containing 9	TRIM9	0.931381	4.74959e-06	5.15336e-05
84061	magnesium transporter 1	MAGT1	0.425672	4.76823e-06	5.16967e-05
6596	helicase like transcription factor	HLTF	0.377588	4.87243e-06	5.27068e-05
8402	solute carrier family 25 member 11	SLC25A11	0.471971	4.86885e-06	5.27068e-05
8992	ATPase H+ transporting V0 subunit e1	ATP6V0E1	-0.404615	4.86957e-06	5.27068e-05
56913	core 1 synthase, glycoprotein-N-acetylgalactosamine 3-beta-galactosyltransferase 1	C1GALT1	0.465802	5.00278e-06	5.40464e-05
6897	threonyl-tRNA synthetase 1	TARS1	0.414828	5.00381e-06	5.40464e-05
2805	glutamic-oxaloacetic transaminase 1	GOT1	0.471123	5.10421e-06	5.50479e-05
2582	UDP-galactose-4-epimerase	GALE	0.49396	5.15952e-06	5.56025e-05
81892	SRA stem-loop interacting RNA binding protein	SLIRP	0.521	5.18395e-06	5.58239e-05
56477	C-C motif chemokine ligand 28	CCL28	0.677277	5.18908e-06	5.58371e-05
26577	procollagen C-endopeptidase enhancer 2	PCOLCE2	0.650796	5.23438e-06	5.62824e-05
201895	small integral membrane protein 14	SMIM14	-0.388095	5.30613e-06	5.70111e-05
51611	diphthamide biosynthesis 5	DPH5	-0.775339	5.31972e-06	5.71143e-05
6428	serine and arginine rich splicing factor 3	SRSF3	0.413732	5.33188e-06	5.7202e-05
8701	dynein axonemal heavy chain 11	DNAH11	-0.685624	5.40244e-06	5.79156e-05
55727	BTB domain containing 7	BTBD7	-0.388236	5.49661e-06	5.88811e-05
7980	tissue factor pathway inhibitor 2	TFPI2	-0.679378	5.53419e-06	5.92393e-05
84444	DOT1 like histone lysine methyltransferase	DOT1L	0.752067	5.62725e-06	6.01906e-05
57459	GATA zinc finger domain containing 2B	GATAD2B	-0.445845	5.63176e-06	6.01939e-05
5704	proteasome 26S subunit, ATPase 4	PSMC4	0.409512	5.7001e-06	6.08336e-05
9894	telomere maintenance 2	TELO2	1.07051	5.71384e-06	6.09349e-05
51	acyl-CoA oxidase 1	ACOX1	-0.427623	5.73836e-06	6.11408e-05
91663	myeloid associated differentiation marker	MYADM	0.52124	5.74168e-06	6.11408e-05
6533	solute carrier family 6 member 6	SLC6A6	0.326332	5.92443e-06	6.30399e-05
3280	hes family bHLH transcription factor 1	HES1	0.895317	6.02354e-06	6.40471e-05
4938	2'-5'-oligoadenylate synthetase 1	OAS1	-1.16762	6.0925e-06	6.47323e-05
92092	zinc finger CCCH-type containing, antiviral 1 like	ZC3HAV1L	0.562792	6.22893e-06	6.60838e-05
1633	deoxycytidine kinase	DCK	0.691967	6.24967e-06	6.62548e-05
91612	churchill domain containing 1	CHURC1	-0.385655	6.27614e-06	6.64863e-05
26579	myeloma overexpressed	MYEOV	0.634516	6.31081e-06	6.68041e-05
9900	synaptic vesicle glycoprotein 2A	SV2A	0.66247	6.38086e-06	6.74958e-05
6434	transformer 2 beta homolog	TRA2B	0.376303	6.43973e-06	6.80181e-05
10935	peroxiredoxin 3	PRDX3	0.350965	6.48756e-06	6.84226e-05
4026	LIM domain containing preferred translocation partner in lipoma	LPP	-0.413541	6.48315e-06	6.84226e-05
199953	transmembrane protein 201	TMEM201	0.847755	6.49762e-06	6.84783e-05
80071	coiled-coil domain containing 15	CCDC15	0.952809	6.62169e-06	6.97345e-05
6566	solute carrier family 16 member 1	SLC16A1	0.372786	6.671e-06	7.02022e-05
84131	centrosomal protein 78	CEP78	0.54716	6.68248e-06	7.02714e-05
5707	proteasome 26S subunit, non-ATPase 1	PSMD1	0.401927	6.69102e-06	7.03097e-05
23235	salt inducible kinase 2	SIK2	-0.468309	6.69647e-06	7.03154e-05
1893	extracellular matrix protein 1	ECM1	0.806406	6.80134e-06	7.13642e-05
55627	sphingomyelin phosphodiesterase 4	SMPD4	0.46904	6.86971e-06	7.1958e-05
9044	B-TFIID TATA-box binding protein associated factor 1	BTAF1	0.408984	6.86725e-06	7.1958e-05
91607	schlafen family member 11	SLFN11	0.402601	6.87298e-06	7.1958e-05
5351	procollagen-lysine,2-oxoglutarate 5-dioxygenase 1	PLOD1	0.434487	7.02288e-06	7.33762e-05
9528	transmembrane protein 59	TMEM59	-0.444358	7.02591e-06	7.33762e-05
79573	tetratricopeptide repeat domain 13	TTC13	0.620922	7.11259e-06	7.41416e-05
8665	eukaryotic translation initiation factor 3 subunit F	EIF3F	-0.477924	7.21884e-06	7.51945e-05
23582	cyclin D1 binding protein 1	CCNDBP1	-0.468413	7.24648e-06	7.54276e-05
819	calcium modulating ligand	CAMLG	-0.615534	7.26525e-06	7.55133e-05
49854	zinc finger and BTB domain containing 21	ZBTB21	0.513246	7.37213e-06	7.65686e-05
84146	zinc finger protein 644	ZNF644	-0.472048	7.41643e-06	7.6973e-05
10694	chaperonin containing TCP1 subunit 8	CCT8	0.349212	7.45968e-06	7.73659e-05
4700	NADH:ubiquinone oxidoreductase subunit A6	NDUFA6	0.500921	7.49336e-06	7.7659e-05
2774	G protein subunit alpha L	GNAL	-0.537376	7.5236e-06	7.78598e-05
160897	G protein-coupled receptor 180	GPR180	0.54087	7.65854e-06	7.9199e-05
51762	RAB8B, member RAS oncogene family	RAB8B	-0.43097	7.66516e-06	7.92104e-05
7336	ubiquitin conjugating enzyme E2 V2	UBE2V2	0.421187	7.78572e-06	8.03403e-05
79073	transmembrane protein 109	TMEM109	0.416982	7.84255e-06	8.08686e-05
23085	ELKS/RAB6-interacting/CAST family member 1	ERC1	-0.458937	7.8687e-06	8.10798e-05
10430	transmembrane protein 147	TMEM147	0.435746	7.8892e-06	8.12327e-05
55313	calcineurin like phosphoesterase domain containing 1	CPPED1	-0.678737	7.92325e-06	8.15248e-05
1822	atrophin 1	ATN1	-0.583278	7.9376e-06	8.16138e-05
59339	pleckstrin homology domain containing A2	PLEKHA2	0.576773	7.97423e-06	8.19316e-05
56898	3-hydroxybutyrate dehydrogenase 2	BDH2	-0.700431	7.99773e-06	8.21142e-05
23387	SIK family kinase 3	SIK3	-0.468885	8.06988e-06	8.27957e-05
64837	kinesin light chain 2	KLC2	0.554366	8.18142e-06	8.38201e-05
23193	glucosidase II alpha subunit	GANAB	0.400266	8.25073e-06	8.44698e-05
83442	SH3 domain binding glutamate rich protein like 3	SH3BGRL3	0.419966	8.4518e-06	8.64666e-05
84436	zinc finger protein 528	ZNF528	-0.630921	8.719e-06	8.91366e-05
56997	coenzyme Q8A	COQ8A	-0.813471	8.80161e-06	8.9917e-05
389333	proline rich basic protein 1	PROB1	1.10418	8.93113e-06	9.11751e-05
113451	antizyme inhibitor 2	AZIN2	-0.8744	9.02091e-06	9.20261e-05
8527	diacylglycerol kinase delta	DGKD	0.475676	9.14255e-06	9.32007e-05
54210	triggering receptor expressed on myeloid cells 1	TREM1	1.30874	9.36014e-06	9.5351e-05
23015	golgin A8 family member A	GOLGA8A	0.741854	9.40228e-06	9.57122e-05
57835	solute carrier family 4 member 5	SLC4A5	0.685783	9.51851e-06	9.67995e-05
80155	N-alpha-acetyltransferase 15, NatA auxiliary subunit	NAA15	0.394483	9.52259e-06	9.67995e-05
10500	semaphorin 6C	SEMA6C	-0.829883	9.59614e-06	9.7478e-05
79188	transmembrane protein 43	TMEM43	-0.483006	9.61045e-06	9.75543e-05
55142	HAUS augmin like complex subunit 2	HAUS2	0.465196	9.62926e-06	9.7676e-05
25875	LETM1 domain containing 1	LETMD1	-0.478155	9.82385e-06	9.95793e-05
1939	eukaryotic translation initiation factor 2D	EIF2D	-0.413933	9.99167e-06	0.000101209
83879	cell division cycle associated 7	CDCA7	0.53186	1.00732e-05	0.000101962
148327	cAMP responsive element binding protein 3 like 4	CREB3L4	-0.627113	1.01533e-05	0.000102701
11156	protein tyrosine phosphatase 4A3	PTP4A3	-0.784447	1.05044e-05	0.000106178
6934	transcription factor 7 like 2	TCF7L2	-0.505727	1.05997e-05	0.000107065
6059	ATP binding cassette subfamily E member 1	ABCE1	0.394359	1.06272e-05	0.000107267
8841	histone deacetylase 3	HDAC3	0.431646	1.06907e-05	0.000107833
317662	family with sequence similarity 149 member B1	FAM149B1	-0.512393	1.0815e-05	0.000109009
89122	tripartite motif containing 4	TRIM4	-0.480015	1.08487e-05	0.000109272
8338	H2A clustered histone 20	H2AC20	1.00549	1.08803e-05	0.000109514
58473	pleckstrin homology domain containing B1	PLEKHB1	-0.533542	1.09481e-05	0.000110119
23112	trinucleotide repeat containing adaptor 6B	TNRC6B	-0.440492	1.09622e-05	0.000110184
440689	H2B clustered histone 18	H2BC18	1.20032	1.11116e-05	0.000111606
6525	smoothelin	SMTN	0.762465	1.11949e-05	0.000112365
100616345	microRNA 4426	MIR4426	-0.446146	1.12677e-05	0.000113016
10087	ceramide transporter 1	CERT1	-0.499553	1.13934e-05	0.000114117
483	ATPase Na+/K+ transporting subunit beta 3	ATP1B3	0.401483	1.13916e-05	0.000114117
57171	dolichyldiphosphatase 1	DOLPP1	0.533994	1.14308e-05	0.000114412
9761	malectin	MLEC	0.36847	1.14563e-05	0.000114587
57157	putative homeodomain transcription factor 2	PHTF2	0.498202	1.1511e-05	0.000115054
285966	TRPM8 channel associated factor 2	TCAF2	1.22406	1.17258e-05	0.000116956
51337	thioesterase superfamily member 6	THEM6	0.538455	1.17123e-05	0.000116956
120103	solute carrier family 36 member 4	SLC36A4	0.512739	1.17823e-05	0.000117438
81614	NIPA magnesium transporter 2	NIPA2	0.400031	1.18061e-05	0.000117593
23118	TGF-beta activated kinase 1 (MAP3K7) binding protein 2	TAB2	-0.519916	1.18833e-05	0.00011828
119392	SWI5 dependent homologous recombination repair protein 1	SFR1	0.694791	1.18991e-05	0.000118355
55858	transmembrane protein 165	TMEM165	0.411777	1.19882e-05	0.000119159
5204	prefoldin subunit 5	PFDN5	-0.420181	1.215e-05	0.0001206
80021	transmembrane protein 62	TMEM62	0.61235	1.22409e-05	0.00012125
84973	small nucleolar RNA host gene 7	SNHG7	-0.54112	1.22337e-05	0.00012125
8795	TNF receptor superfamily member 10b	TNFRSF10B	0.356684	1.22402e-05	0.00012125
10043	target of myb1 membrane trafficking protein	TOM1	-0.556317	1.22594e-05	0.000121316
2644	GTP cyclohydrolase I feedback regulator	GCHFR	0.766511	1.22645e-05	0.000121316
63905	mannosidase beta like	MANBAL	-0.528462	1.24329e-05	0.000122897
8733	glycosylphosphatidylinositol anchor attachment 1	GPAA1	0.573052	1.24756e-05	0.000123234
153768	PRELI domain containing 2	PRELID2	0.780008	1.25157e-05	0.000123545
10105	peptidylprolyl isomerase F	PPIF	0.47593	1.26019e-05	0.00012431
26780	small nucleolar RNA, H/ACA box 68	SNORA68	-0.775651	1.2657e-05	0.000124768
8347	H2B clustered histone 4	H2BC4	0.9231	1.2769e-05	0.000125786
11237	ring finger protein 24	RNF24	0.568618	1.29457e-05	0.000127439
58478	enolase-phosphatase 1	ENOPH1	0.521607	1.30196e-05	0.000128078
26259	F-box and WD repeat domain containing 8	FBXW8	-0.529577	1.31133e-05	0.000128912
55672	NBPF member 1	NBPF1	-0.467481	1.32524e-05	0.000130189
55760	DEAH-box helicase 32 (putative)	DHX32	0.461513	1.3272e-05	0.000130293
4841	non-POU domain containing octamer binding	NONO	-0.336448	1.33051e-05	0.000130528
1615	aspartyl-tRNA synthetase 1	DARS1	0.404173	1.35934e-05	0.000133213
162427	reticulophagy regulator family member 3	RETREG3	-0.395683	1.35973e-05	0.000133213
7581	zinc finger protein 33A	ZNF33A	-0.476021	1.38546e-05	0.000135548
100505573	InaF motif containing 2	INAFM2	0.658216	1.4429e-05	0.000140807
54583	egl-9 family hypoxia inducible factor 1	EGLN1	0.359985	1.44314e-05	0.000140807
54751	filamin binding LIM protein 1	FBLIM1	-0.528335	1.4421e-05	0.000140807
9909	DENN domain containing 4B	DENND4B	0.4367	1.44298e-05	0.000140807
4144	methionine adenosyltransferase 2A	MAT2A	-0.394563	1.44476e-05	0.000140869
3661	interferon regulatory factor 3	IRF3	0.547123	1.46284e-05	0.000142535
7905	receptor accessory protein 5	REEP5	-0.425974	1.4954e-05	0.000145609
813	calumenin	CALU	0.355602	1.51044e-05	0.000146973
7551	zinc finger protein 3	ZNF3	-0.583585	1.51696e-05	0.000147407
254102	EH domain binding protein 1 like 1	EHBP1L1	0.415105	1.52569e-05	0.000148156
23125	calmodulin binding transcription activator 2	CAMTA2	0.469687	1.54495e-05	0.000149924
94097	sideroflexin 5	SFXN5	0.651913	1.56148e-05	0.000151323
2886	growth factor receptor bound protein 7	GRB7	-0.605695	1.5635e-05	0.000151417
114883	oxysterol binding protein like 9	OSBPL9	-0.381271	1.58332e-05	0.000153233
54148	mitochondrial ribosomal protein L39	MRPL39	0.517584	1.59166e-05	0.000153936
11270	nurim	NRM	0.539408	1.60652e-05	0.000155268
5128	cyclin dependent kinase 17	CDK17	-0.429199	1.60933e-05	0.000155435
387841	ribosomal protein L13a pseudogene 20	RPL13AP20	-0.720795	1.6159e-05	0.000155964
1316	Kruppel like factor 6	KLF6	-0.411507	1.64486e-05	0.000158637
23642	small nucleolar RNA host gene 1	SNHG1	0.418913	1.6458e-05	0.000158637
805	calmodulin 2	CALM2	-0.325968	1.6482e-05	0.000158761
5932	RB binding protein 8, endonuclease	RBBP8	0.386078	1.6643e-05	0.000160204
80178	tubulin epsilon and delta complex 2	TEDC2	1.08544	1.6942e-05	0.000162973
5437	RNA polymerase II, I and III subunit H	POLR2H	0.462643	1.72253e-05	0.000165587
6907	transducin beta like 1 X-linked	TBL1X	-0.436266	1.74768e-05	0.000167892
10166	solute carrier family 25 member 15	SLC25A15	0.670692	1.7511e-05	0.000168108
5110	protein-L-isoaspartate (D-aspartate) O-methyltransferase	PCMT1	0.433139	1.79313e-05	0.000172027
782	calcium voltage-gated channel auxiliary subunit beta 1	CACNB1	0.740241	1.80084e-05	0.000172652
5689	proteasome 20S subunit beta 1	PSMB1	0.36489	1.83726e-05	0.000176026
144983	heterogeneous nuclear ribonucleoprotein A1 like 2	HNRNPA1L2	-0.423975	1.84195e-05	0.000176351
2257	fibroblast growth factor 12	FGF12	-0.563387	1.84312e-05	0.000176351
2977	guanylate cyclase 1 soluble subunit alpha 2	GUCY1A2	-1.18914	1.8513e-05	0.000176946
51704	G protein-coupled receptor class C group 5 member B	GPRC5B	-0.86488	1.86599e-05	0.000178183
22847	zinc finger protein 507	ZNF507	-0.45222	1.86876e-05	0.000178328
567	beta-2-microglobulin	B2M	-0.359726	1.87224e-05	0.000178542
83596	BCL2 like 12	BCL2L12	0.760518	1.918e-05	0.000182663
100996763	notch 2 N-terminal like B	NOTCH2NLB	-0.601976	1.93153e-05	0.000183829
2776	G protein subunit alpha q	GNAQ	-0.379641	1.93663e-05	0.000184192
10856	RuvB like AAA ATPase 2	RUVBL2	0.511076	1.94693e-05	0.000185049
91304	transmembrane protein 259	TMEM259	0.527012	1.95665e-05	0.000185849
51306	family with sequence similarity 13 member B	FAM13B	-0.508806	1.96908e-05	0.000186906
79939	solute carrier family 35 member E1	SLC35E1	0.379356	1.99235e-05	0.00018899
51678	protein associated with LIN7 2, MAGUK family member	PALS2	-0.458058	2.01975e-05	0.000191462
5412	ubiquitin like 3	UBL3	-0.473398	2.04345e-05	0.000193531
78995	homologous recombination factor with OB-fold	HROB	0.964655	2.04428e-05	0.000193531
221150	spindle and kinetochore associated complex subunit 3	SKA3	0.686163	2.06711e-05	0.000195434
4233	MET proto-oncogene, receptor tyrosine kinase	MET	0.565961	2.06601e-05	0.000195434
80726	IQ motif containing N	IQCN	-0.9347	2.11572e-05	0.000199899
10257	ATP binding cassette subfamily C member 4	ABCC4	-0.393983	2.13434e-05	0.00020126
79838	transmembrane channel like 5	TMC5	-0.480759	2.13344e-05	0.00020126
9125	CCR4-NOT transcription complex subunit 9	CNOT9	0.399339	2.14067e-05	0.000201592
79710	MORC family CW-type zinc finger 4	MORC4	0.464417	2.15959e-05	0.00020324
619279	zinc finger protein 704	ZNF704	-0.510771	2.17152e-05	0.000204228
23178	PAS domain containing serine/threonine kinase	PASK	0.751787	2.19084e-05	0.00020591
10575	chaperonin containing TCP1 subunit 4	CCT4	0.33069	2.19386e-05	0.000205958
2618	phosphoribosylglycinamide formyltransferase, phosphoribosylglycinamide synthetase, phosphoribosylaminoimidazole synthetase	GART	0.372627	2.19423e-05	0.000205958
2146	enhancer of zeste 2 polycomb repressive complex 2 subunit	EZH2	0.519615	2.2221e-05	0.000208438
677828	small nucleolar RNA, H/ACA box 47	SNORA47	-1.15204	2.24728e-05	0.000210662
55210	ATPase family AAA domain containing 3A	ATAD3A	0.736039	2.26641e-05	0.000212317
4000	lamin A/C	LMNA	0.45858	2.2777e-05	0.000213235
6747	signal sequence receptor subunit 3	SSR3	0.34218	2.2828e-05	0.000213573
687	Kruppel like factor 9	KLF9	-0.619047	2.29358e-05	0.000214441
2549	GRB2 associated binding protein 1	GAB1	-0.522635	2.3016e-05	0.000215051
9448	mitogen-activated protein kinase kinase kinase kinase 4	MAP4K4	-0.397191	2.30378e-05	0.000215115
7468	nuclear receptor binding SET domain protein 2	NSD2	0.331098	2.37185e-05	0.000221326
10111	RAD50 double strand break repair protein	RAD50	-0.464988	2.40864e-05	0.000224321
158160	hydroxysteroid 17-beta dehydrogenase 7 pseudogene 2	HSD17B7P2	0.978411	2.40736e-05	0.000224321
55689	YEATS domain containing 2	YEATS2	0.361497	2.41724e-05	0.000224976
4976	OPA1 mitochondrial dynamin like GTPase	OPA1	0.367049	2.43134e-05	0.000226141
84720	phosphatidylinositol glycan anchor biosynthesis class O	PIGO	0.46652	2.47043e-05	0.000229629
55033	FKBP prolyl isomerase 14	FKBP14	0.451745	2.49794e-05	0.000231968
57530	cingulin	CGN	-0.574778	2.49884e-05	0.000231968
81930	kinesin family member 18A	KIF18A	0.537492	2.51621e-05	0.000233429
10531	pitrilysin metallopeptidase 1	PITRM1	0.38213	2.52586e-05	0.000234173
6745	signal sequence receptor subunit 1	SSR1	0.355295	2.53844e-05	0.000235036
654320	small nucleolar RNA, H/ACA box 8	SNORA8	-0.74777	2.55391e-05	0.000236315
5127	cyclin dependent kinase 16	CDK16	0.425578	2.57561e-05	0.000238015
6767	ST13 Hsp70 interacting protein	ST13	-0.390984	2.58822e-05	0.000239027
80351	tankyrase 2	TNKS2	-0.360385	2.60537e-05	0.000240456
84142	abraxas 1, BRCA1 A complex subunit	ABRAXAS1	-0.740147	2.62405e-05	0.000241868
256643	BCLAF1 and THRAP3 family member 3	BCLAF3	-0.832311	2.62727e-05	0.000242009
116931	mediator complex subunit 12L	MED12L	0.594467	2.63846e-05	0.000242805
66005	chitinase domain containing 1	CHID1	0.47151	2.63934e-05	0.000242805
3187	heterogeneous nuclear ribonucleoprotein H1	HNRNPH1	0.312257	2.65575e-05	0.000244006
5937	RNA binding motif single stranded interacting protein 1	RBMS1	-0.405952	2.68704e-05	0.000246723
7067	thyroid hormone receptor alpha	THRA	-0.53566	2.69257e-05	0.000247072
10038	poly(ADP-ribose) polymerase 2	PARP2	0.43968	2.7025e-05	0.000247824
23236	phospholipase C beta 1	PLCB1	-0.618191	2.70828e-05	0.000248196
4781	nuclear factor I B	NFIB	-0.3563	2.71483e-05	0.000248478
113026	phospholipase C delta 3	PLCD3	-0.451919	2.71776e-05	0.000248588
2120	ETS variant transcription factor 6	ETV6	-0.580227	2.75409e-05	0.00025159
222255	ataxin 7 like 1	ATXN7L1	-0.731891	2.76819e-05	0.000252716
3925	stathmin 1	STMN1	0.36563	2.82064e-05	0.000257177
64900	lipin 3	LPIN3	0.633054	2.81912e-05	0.000257177
6687	SPG7 matrix AAA peptidase subunit, paraplegin	SPG7	0.401993	2.82727e-05	0.000257618
5265	serpin family A member 1	SERPINA1	0.414983	2.88388e-05	0.000262609
9874	tousled like kinase 1	TLK1	-0.437737	2.90245e-05	0.000264132
25901	coiled-coil domain containing 28A	CCDC28A	-0.821143	2.91362e-05	0.000264981
375287	RNA binding motif protein 43	RBM43	-0.891985	2.96851e-05	0.000269801
5198	phosphoribosylformylglycinamidine synthase	PFAS	0.401088	2.97986e-05	0.000270661
10093	actin related protein 2/3 complex subunit 4	ARPC4	0.425087	2.99825e-05	0.000272159
517	ATP synthase membrane subunit c locus 2	ATP5MC2	-0.410289	3.001e-05	0.000272236
79053	ALG8 alpha-1,3-glucosyltransferase	ALG8	0.480235	3.00474e-05	0.000272403
5338	phospholipase D2	PLD2	-0.506387	3.00873e-05	0.000272592
11276	synergin gamma	SYNRG	-0.480206	3.03667e-05	0.00027495
51351	zinc finger protein 117	ZNF117	-0.827665	3.05381e-05	0.000276327
10347	ATP binding cassette subfamily A member 7	ABCA7	0.578341	3.06244e-05	0.000276729
160760	protein phosphatase targeting COQ7	PPTC7	-0.456967	3.06174e-05	0.000276729
79101	TATA-box binding protein associated factor, RNA polymerase I subunit D	TAF1D	-0.456783	3.06404e-05	0.000276729
79623	polypeptide N-acetylgalactosaminyltransferase 14	GALNT14	0.483952	3.07045e-05	0.000277134
220972	membrane associated ring-CH-type finger 8	MARCHF8	-0.504683	3.08067e-05	0.000277881
6185	ribophorin II	RPN2	0.334186	3.10746e-05	0.000280121
222223	endosome-lysosome associated apoptosis and autophagy regulator family member 2	ELAPOR2	-0.452282	3.12008e-05	0.000281082
1364	claudin 4	CLDN4	-0.557474	3.15124e-05	0.000283532
1997	E74 like ETS transcription factor 1	ELF1	-0.430196	3.19418e-05	0.000287036
124801	LSM12 homolog	LSM12	0.500958	3.20708e-05	0.000287834
541565	chromosome 8 open reading frame 58	C8orf58	0.616442	3.21065e-05	0.000287974
127262	tumor protein p63 regulated 1 like	TPRG1L	-0.599293	3.23247e-05	0.00028975
83690	cysteine rich secretory protein LCCL domain containing 1	CRISPLD1	-0.550265	3.24669e-05	0.000290843
23431	adaptor related protein complex 4 subunit epsilon 1	AP4E1	0.468333	3.26696e-05	0.000292476
54498	spermine oxidase	SMOX	0.404282	3.29774e-05	0.000295047
55364	impact RWD domain protein	IMPACT	-0.386018	3.31846e-05	0.000296716
8560	delta 4-desaturase, sphingolipid 1	DEGS1	0.485605	3.3301e-05	0.000297571
6949	treacle ribosome biogenesis factor 1	TCOF1	0.44858	3.3342e-05	0.000297751
26015	RNA polymerase II associated protein 1	RPAP1	0.512158	3.34338e-05	0.000298386
23456	ATP binding cassette subfamily B member 10	ABCB10	0.490923	3.35295e-05	0.000299053
26065	LSM14A mRNA processing body assembly factor	LSM14A	-0.351285	3.35809e-05	0.000299325
10147	SURP and G-patch domain containing 2	SUGP2	0.384244	3.36134e-05	0.000299428
5591	protein kinase, DNA-activated, catalytic subunit	PRKDC	0.437195	3.37572e-05	0.000300523
30061	solute carrier family 40 member 1	SLC40A1	-1.29104	3.38394e-05	0.000301067
57697	FA complementation group M	FANCM	0.619198	3.40192e-05	0.00030248
171586	abhydrolase domain containing 3, phospholipase	ABHD3	0.466219	3.40644e-05	0.000302694
4615	MYD88 innate immune signal transduction adaptor	MYD88	-0.612549	3.46704e-05	0.000307887
85406	DnaJ heat shock protein family (Hsp40) member C14	DNAJC14	-0.425989	3.50234e-05	0.00031083
23204	ADP ribosylation factor like GTPase 6 interacting protein 1	ARL6IP1	0.332582	3.51026e-05	0.00031134
11231	SEC63 homolog, protein translocation regulator	SEC63	-0.582614	3.51357e-05	0.000311441
8045	Ras association domain family member 7	RASSF7	0.65908	3.55656e-05	0.000314862
60685	zinc finger AN1-type containing 3	ZFAND3	-0.423033	3.58868e-05	0.000317314
4287	ataxin 3	ATXN3	-0.511936	3.59393e-05	0.000317582
388566	zinc finger protein 470	ZNF470	0.719983	3.6011e-05	0.000317823
9656	mediator of DNA damage checkpoint 1	MDC1	0.457119	3.59962e-05	0.000317823
10924	sphingomyelin phosphodiesterase acid like 3A	SMPDL3A	-0.993098	3.64844e-05	0.000321804
1106	chromodomain helicase DNA binding protein 2	CHD2	-0.380419	3.65288e-05	0.000321997
114880	oxysterol binding protein like 6	OSBPL6	0.710848	3.66942e-05	0.000323256
51082	RNA polymerase I and III subunit D	POLR1D	-0.443322	3.79214e-05	0.000333657
83939	eukaryotic translation initiation factor 2A	EIF2A	-0.379	3.80115e-05	0.000334245
1198	CDC like kinase 3	CLK3	0.447583	3.83896e-05	0.000337363
2687	gamma-glutamyltransferase 5	GGT5	-0.637119	3.96897e-05	0.000348573
58472	sulfide quinone oxidoreductase	SQOR	-0.331261	4.03929e-05	0.000354532
3930	lamin B receptor	LBR	0.367996	4.04399e-05	0.000354727
23361	zinc finger protein 629	ZNF629	-0.418581	4.08171e-05	0.000357598
54680	zinc finger HIT-type containing 6	ZNHIT6	-0.599126	4.08613e-05	0.000357767
6259	receptor like tyrosine kinase	RYK	-0.407811	4.09212e-05	0.000358073
222962	solute carrier family 29 member 4	SLC29A4	0.819999	4.12543e-05	0.000360767
5831	pyrroline-5-carboxylate reductase 1	PYCR1	0.387098	4.13798e-05	0.000361644
55236	ubiquitin like modifier activating enzyme 6	UBA6	0.387433	4.18339e-05	0.000365391
50848	F11 receptor	F11R	-0.331995	4.22894e-05	0.000369144
821	calnexin	CANX	0.357347	4.25973e-05	0.000371605
253650	ankyrin repeat domain 18A	ANKRD18A	-0.733027	4.27022e-05	0.000372293
580	BRCA1 associated RING domain 1	BARD1	0.477097	4.2977e-05	0.000374234
4013	von Willebrand factor A domain containing 5A	VWA5A	-0.926291	4.32069e-05	0.000376008
115	adenylate cyclase 9	ADCY9	-0.609055	4.32945e-05	0.000376542
29893	PSMC3 interacting protein	PSMC3IP	0.869834	4.33518e-05	0.000376583
29927	SEC61 translocon subunit alpha 1	SEC61A1	0.308962	4.36659e-05	0.000379081
4673	nucleosome assembly protein 1 like 1	NAP1L1	-0.329459	4.38502e-05	0.000380451
90379	DDB1 and CUL4 associated factor 15	DCAF15	0.574819	4.39305e-05	0.000380917
2065	erb-b2 receptor tyrosine kinase 3	ERBB3	-0.407353	4.39855e-05	0.000381164
9678	PHD finger protein 14	PHF14	-0.383541	4.42701e-05	0.000383398
23648	single stranded DNA binding protein 3	SSBP3	-0.920241	4.43223e-05	0.000383618
254048	ubinuclein 2	UBN2	-0.465625	4.44244e-05	0.000384038
9815	GIT ArfGAP 2	GIT2	-0.402752	4.44214e-05	0.000384038
1175	adaptor related protein complex 2 subunit sigma 1	AP2S1	0.493882	4.46794e-05	0.00038601
147463	ankyrin repeat domain 29	ANKRD29	-0.465441	4.49829e-05	0.000388398
896	cyclin D3	CCND3	0.659332	4.57887e-05	0.000395117
1382	cellular retinoic acid binding protein 2	CRABP2	0.425188	4.60176e-05	0.000396854
56204	family with sequence similarity 214 member A	FAM214A	-0.566098	4.68077e-05	0.000403424
10807	endosome associated trafficking regulator 1	ENTR1	0.441758	4.68704e-05	0.000403722
57325	lysine acetyltransferase 14	KAT14	-0.587558	4.70696e-05	0.000405194
8797	TNF receptor superfamily member 10a	TNFRSF10A	0.485607	4.7506e-05	0.000408706
10957	proline rich nuclear receptor coactivator 1	PNRC1	-0.400925	4.86373e-05	0.000417937
4121	mannosidase alpha class 1A member 1	MAN1A1	-0.624136	4.86991e-05	0.000417966
7745	zinc finger with KRAB and SCAN domains 8	ZKSCAN8	-0.459709	4.86808e-05	0.000417966
10056	phenylalanyl-tRNA synthetase subunit beta	FARSB	0.450755	4.89118e-05	0.000419483
90203	sorting nexin family member 21	SNX21	-0.463999	4.89343e-05	0.000419483
51004	coenzyme Q6, monooxygenase	COQ6	0.585348	4.91905e-05	0.000421427
4214	mitogen-activated protein kinase kinase kinase 1	MAP3K1	-0.426227	4.98215e-05	0.000426323
22808	muscle RAS oncogene homolog	MRAS	-0.541703	4.9903e-05	0.000426766
5708	proteasome 26S subunit ubiquitin receptor, non-ATPase 2	PSMD2	0.378604	4.99882e-05	0.00042724
23389	mediator complex subunit 13L	MED13L	-0.391991	5.04773e-05	0.000430906
80114	BicC family RNA binding protein 1	BICC1	-0.404075	5.10568e-05	0.000435594
6628	small nuclear ribonucleoprotein polypeptides B and B1	SNRPB	0.374654	5.14114e-05	0.000438358
9582	apolipoprotein B mRNA editing enzyme catalytic subunit 3B	APOBEC3B	0.782657	5.14465e-05	0.000438396
138639	protein tyrosine phosphatase domain containing 1	PTPDC1	0.603186	5.15682e-05	0.000439133
7739	zinc finger protein 185 with LIM domain	ZNF185	-0.531958	5.15942e-05	0.000439133
5507	protein phosphatase 1 regulatory subunit 3C	PPP1R3C	0.392701	5.17086e-05	0.000439846
2058	glutamyl-prolyl-tRNA synthetase 1	EPRS1	0.396039	5.1847e-05	0.000440761
5290	phosphatidylinositol-4,5-bisphosphate 3-kinase catalytic subunit alpha	PIK3CA	-0.424729	5.19449e-05	0.000441331
7458	eukaryotic translation initiation factor 4H	EIF4H	0.297165	5.25898e-05	0.000446546
1820	AT-rich interaction domain 3A	ARID3A	0.729738	5.27712e-05	0.000447821
1788	DNA methyltransferase 3 alpha	DNMT3A	-0.517123	5.28404e-05	0.000447878
55687	tRNA mitochondrial 2-thiouridylase	TRMU	0.775168	5.28308e-05	0.000447878
23057	nicotinamide nucleotide adenylyltransferase 2	NMNAT2	-0.764216	5.34604e-05	0.000452865
10892	MALT1 paracaspase	MALT1	0.448278	5.35515e-05	0.000453369
41	acid sensing ion channel subunit 1	ASIC1	-0.549216	5.36005e-05	0.000453516
65250	ciliogenesis and planar polarity effector 1	CPLANE1	-0.396361	5.39899e-05	0.000456541
716	complement C1s	C1S	-0.670104	5.44025e-05	0.000459759
22979	EFR3 homolog B	EFR3B	-0.384207	5.49698e-05	0.000464006
857	caveolin 1	CAV1	-0.361498	5.51483e-05	0.000465006
11274	ubiquitin specific peptidase 18	USP18	0.561595	5.54088e-05	0.000466613
160335	transmembrane O-mannosyltransferase targeting cadherins 2	TMTC2	-0.692295	5.53851e-05	0.000466613
23413	neuronal calcium sensor 1	NCS1	0.38985	5.55586e-05	0.000467324
54867	transmembrane protein 214	TMEM214	0.391056	5.55971e-05	0.000467374
56912	intraflagellar transport 46	IFT46	-0.573151	5.57823e-05	0.000468657
83478	Rho GTPase activating protein 24	ARHGAP24	-0.776661	5.60105e-05	0.000470023
285958	small nucleolar RNA host gene 15	SNHG15	0.5291	5.60495e-05	0.000470075
163590	torsin 1A interacting protein 2	TOR1AIP2	-0.295589	5.6854e-05	0.000476543
5927	lysine demethylase 5A	KDM5A	-0.396774	5.69717e-05	0.00047725
257177	cilia and flagella associated protein 126	CFAP126	-0.624538	5.76486e-05	0.000482639
51545	zinc finger protein 581	ZNF581	-0.739832	5.77923e-05	0.000483559
84769	MPV17 mitochondrial inner membrane protein like 2	MPV17L2	0.69976	5.86694e-05	0.000490326
4191	malate dehydrogenase 2	MDH2	0.351034	5.96176e-05	0.00049767
7532	tyrosine 3-monooxygenase/tryptophan 5-monooxygenase activation protein gamma	YWHAG	0.28112	5.9835e-05	0.000499194
81691	RNA exonuclease 5	REXO5	0.941861	5.98743e-05	0.000499231
51428	DEAD-box helicase 41	DDX41	0.389999	6.11019e-05	0.000508875
200312	ring finger protein 215	RNF215	0.601365	6.11681e-05	0.00050913
55035	nucleolar protein 8	NOL8	-0.474474	6.12963e-05	0.000509901
6601	SWI/SNF related, matrix associated, actin dependent regulator of chromatin subfamily c member 2	SMARCC2	-0.319511	6.16642e-05	0.000512664
84458	ligand dependent nuclear receptor corepressor	LCOR	-0.430634	6.17761e-05	0.000513297
11214	A-kinase anchoring protein 13	AKAP13	-0.422081	6.20476e-05	0.000515254
1656	DEAD-box helicase 6	DDX6	-0.35113	6.30179e-05	0.000523008
376940	zinc finger CCCH-type containing 6	ZC3H6	-0.48516	6.32185e-05	0.00052437
84232	MAF1 homolog, negative regulator of RNA polymerase III	MAF1	-0.386661	6.32698e-05	0.000524491
23548	tetratricopeptide repeat domain 33	TTC33	-0.446175	6.45182e-05	0.000534179
51271	ubiquitin associated protein 1	UBAP1	-0.347813	6.45501e-05	0.000534179
6713	squalene epoxidase	SQLE	0.309636	6.47654e-05	0.00053565
4124	mannosidase alpha class 2A member 1	MAN2A1	0.335375	6.48744e-05	0.000536242
10197	proteasome activator subunit 3	PSME3	0.359254	6.5056e-05	0.000537434
121457	IKBKB interacting protein	IKBIP	0.454386	6.59624e-05	0.000544607
124540	musashi RNA binding protein 2	MSI2	-0.36192	6.74405e-05	0.000556148
6337	sodium channel epithelial 1 subunit alpha	SCNN1A	-0.63007	6.74766e-05	0.000556148
54676	GTP binding protein 2	GTPBP2	0.415963	6.82254e-05	0.000561997
10579	transforming acidic coiled-coil containing protein 2	TACC2	-0.399937	6.89627e-05	0.000567744
84326	methyltransferase like 26	METTL26	0.526237	6.95591e-05	0.000572245
51763	inositol polyphosphate-5-phosphatase K	INPP5K	-0.493287	6.97512e-05	0.000573248
79827	CXADR like membrane protein	CLMP	-0.531957	6.98955e-05	0.000573775
9749	phosphatase and actin regulator 2	PHACTR2	-0.413696	6.98946e-05	0.000573775
6839	SUV39H1 histone lysine methyltransferase	SUV39H1	0.6634	6.99889e-05	0.000574214
50999	transmembrane p24 trafficking protein 5	TMED5	0.382564	7.06586e-05	0.000579045
81562	lectin, mannose binding 2 like	LMAN2L	0.567956	7.06511e-05	0.000579045
677767	small Cajal body-specific RNA 7	SCARNA7	-0.398577	7.13323e-05	0.000584232
4747	neurofilament light chain	NEFL	1.06111	7.21186e-05	0.000590335
2643	GTP cyclohydrolase 1	GCH1	0.585088	7.23482e-05	0.000591876
10813	UTP14A small subunit processome component	UTP14A	-0.522622	7.35877e-05	0.00060133
3703	STT3 oligosaccharyltransferase complex catalytic subunit A	STT3A	0.383553	7.44593e-05	0.000608105
55914	erbb2 interacting protein	ERBIN	-0.315676	7.45793e-05	0.000608739
3706	inositol-trisphosphate 3-kinase A	ITPKA	1.07308	7.55723e-05	0.000616493
55768	N-glycanase 1	NGLY1	0.499291	7.63933e-05	0.000622835
84153	ribonuclease H2 subunit C	RNASEH2C	0.588597	7.68564e-05	0.000626256
152006	ring finger protein 38	RNF38	-0.428876	7.75142e-05	0.000630898
23059	clusterin associated protein 1	CLUAP1	-0.761044	7.8102e-05	0.000635322
2739	glyoxalase I	GLO1	0.335634	7.82798e-05	0.000636406
57695	ubiquitin specific peptidase 37	USP37	0.372934	7.84178e-05	0.000637167
27250	programmed cell death 4	PDCD4	-0.397499	7.91639e-05	0.000642865
85236	H2B clustered histone 12	H2BC12	0.453749	7.95947e-05	0.000645997
376267	RAB15, member RAS oncogene family	RAB15	-0.366516	7.9794e-05	0.000647248
9619	ATP binding cassette subfamily G member 1	ABCG1	-1.09639	7.99025e-05	0.000647762
5684	proteasome 20S subunit alpha 3	PSMA3	0.361004	8.06611e-05	0.000653542
5157	platelet derived growth factor receptor like	PDGFRL	-0.917735	8.08023e-05	0.000654316
8994	LIM domain containing 1	LIMD1	-0.401398	8.19162e-05	0.000662962
5663	presenilin 1	PSEN1	-0.325008	8.20069e-05	0.000663321
10085	EGF like repeats and discoidin domains 3	EDIL3	-0.334957	8.21088e-05	0.00066377
8079	myeloid leukemia factor 2	MLF2	0.369579	8.26472e-05	0.000667746
10929	serine and arginine rich splicing factor 8	SRSF8	-0.467369	8.31549e-05	0.00067147
29775	caspase recruitment domain family member 10	CARD10	0.6482	8.32331e-05	0.000671723
9804	translocase of outer mitochondrial membrane 20	TOMM20	-0.308132	8.36326e-05	0.000674568
9882	TBC1 domain family member 4	TBC1D4	-0.472271	8.40405e-05	0.000677476
9692	protein only RNase P catalytic subunit	PRORP	0.354326	8.4099e-05	0.000677567
2150	F2R like trypsin receptor 1	F2RL1	0.353943	8.41568e-05	0.000677651
85439	stonin 2	STON2	0.416846	8.4396e-05	0.000679196
56947	mitochondrial fission factor	MFF	-0.29413	8.45922e-05	0.000680298
8555	cell division cycle 14B	CDC14B	-0.464138	8.46278e-05	0.000680298
55970	G protein subunit gamma 12	GNG12	-0.324248	8.48931e-05	0.000682047
8829	neuropilin 1	NRP1	-0.330467	8.51235e-05	0.000683515
6482	ST3 beta-galactoside alpha-2,3-sialyltransferase 1	ST3GAL1	0.704487	8.62173e-05	0.000691524
494143	ChaC glutathione specific gamma-glutamylcyclotransferase 2	CHAC2	0.708166	8.64899e-05	0.000692934
5905	Ran GTPase activating protein 1	RANGAP1	0.400447	8.67737e-05	0.00069482
91351	DExD/H-box 60 like	DDX60L	-0.64423	8.68664e-05	0.000695174
7360	UDP-glucose pyrophosphorylase 2	UGP2	0.369432	8.70893e-05	0.000696569
51507	replication termination factor 2	RTF2	-0.358835	8.74396e-05	0.00069898
22995	centrosomal protein 152	CEP152	0.541922	8.76029e-05	0.000699896
115207	potassium channel tetramerization domain containing 12	KCTD12	-0.721729	8.79702e-05	0.000702438
64745	methyltransferase like 17	METTL17	0.440418	8.9738e-05	0.000715757
6515	solute carrier family 2 member 3	SLC2A3	0.879346	9.00056e-05	0.000717492
9847	C2 calcium dependent domain containing 5	C2CD5	-0.533934	9.16024e-05	0.000729815
26002	monooxygenase DBH like 1	MOXD1	0.599352	9.23055e-05	0.000735009
5144	phosphodiesterase 4D	PDE4D	-0.291286	9.29862e-05	0.000740017
7321	ubiquitin conjugating enzyme E2 D1	UBE2D1	-0.552016	9.33527e-05	0.000742522
51526	oxidative stress responsive serine rich 1	OSER1	-0.433501	9.35119e-05	0.000743376
1416	crystallin beta B2 pseudogene 1	CRYBB2P1	0.826879	9.40937e-05	0.000747447
339105	serine protease 53	PRSS53	0.853188	9.41284e-05	0.000747447
399512	solute carrier family 25 member 35	SLC25A35	0.859834	9.53169e-05	0.000756466
5442	RNA polymerase mitochondrial	POLRMT	0.581591	9.70072e-05	0.000768628
6470	serine hydroxymethyltransferase 1	SHMT1	0.408436	9.70103e-05	0.000768628
6223	ribosomal protein S19	RPS19	-0.30617	9.70664e-05	0.000768648
10019	SH2B adaptor protein 3	SH2B3	0.508984	9.77576e-05	0.000773267
10769	polo like kinase 2	PLK2	-0.431099	9.81245e-05	0.000775741
85449	KIAA1755	KIAA1755	1.21562	9.89025e-05	0.00078103
4686	nuclear cap binding protein subunit 1	NCBP1	0.360548	9.91094e-05	0.000782233
29097	cornichon family AMPA receptor auxiliary protein 4	CNIH4	0.407224	9.92254e-05	0.000782717
51479	ankyrin repeat and FYVE domain containing 1	ANKFY1	-0.340122	9.98165e-05	0.000786947
26834	RNA, U4 small nuclear 2	RNU4-2	-0.477505	0.000100281	0.000790177
3329	heat shock protein family D (Hsp60) member 1	HSPD1	0.337279	0.000100715	0.000793161
23607	CD2 associated protein	CD2AP	-0.342736	0.000100973	0.000794751
7156	DNA topoisomerase III alpha	TOP3A	0.413659	0.000101048	0.000794905
54838	WW domain binding protein 1 like	WBP1L	-0.358086	0.000101124	0.000795069
5328	plasminogen activator, urokinase	PLAU	0.30083	0.000101297	0.00079599
22882	zinc fingers and homeoboxes 2	ZHX2	-0.546553	0.000101374	0.000796163
57211	adhesion G protein-coupled receptor G6	ADGRG6	-0.289267	0.0001015	0.00079671
259282	biorientation of chromosomes in cell division 1 like 1	BOD1L1	-0.387096	0.000101833	0.000798891
29902	family with sequence similarity 216 member A	FAM216A	0.605081	0.000102619	0.000804618
23457	ATP binding cassette subfamily B member 9	ABCB9	0.67837	0.000103698	0.000812633
155368	methyltransferase like 27	METTL27	-0.760342	0.000104372	0.000817467
29887	sorting nexin 10	SNX10	0.51754	0.000104796	0.000819892
23047	PDS5 cohesin associated factor B	PDS5B	-0.431905	0.000105616	0.000825854
3606	interleukin 18	IL18	-0.589478	0.000106002	0.000827974
9355	LIM homeobox 2	LHX2	1.17349	0.000105966	0.000827974
25914	rotatin	RTTN	0.54463	0.000106393	0.000830131
10765	lysine demethylase 5B	KDM5B	-0.347703	0.000108039	0.000842507
10581	interferon induced transmembrane protein 2	IFITM2	-0.499646	0.000108906	0.000848346
154810	angiomotin like 1	AMOTL1	-0.383101	0.000108873	0.000848346
11041	beta-1,4-glucuronyltransferase 1	B4GAT1	0.500679	0.00011023	0.000858186
85377	MICAL like 1	MICALL1	0.528263	0.00011078	0.000862006
26960	neurobeachin	NBEA	-0.522654	0.000111035	0.000863272
124935	solute carrier family 43 member 2	SLC43A2	-0.495063	0.000111894	0.000869257
84838	zinc finger protein 496	ZNF496	-0.403879	0.00011282	0.000875977
200407	cellular repressor of E1A stimulated genes 2	CREG2	1.11302	0.000113524	0.000880962
10771	zinc finger MYND-type containing 11	ZMYND11	-0.350714	0.000113981	0.00088403
7813	ecotropic viral integration site 5	EVI5	-0.450496	0.00011438	0.000886648
9169	SR-related CTD associated factor 11	SCAF11	-0.353326	0.000114769	0.000888702
79581	solute carrier family 52 member 2	SLC52A2	0.547273	0.000115629	0.000894392
8914	timeless circadian regulator	TIMELESS	0.418472	0.000115718	0.000894596
1523	cut like homeobox 1	CUX1	-0.312283	0.000116007	0.000896351
140467	zinc finger protein 358	ZNF358	-0.452774	0.000117018	0.000903678
5523	protein phosphatase 2 regulatory subunit B''alpha	PPP2R3A	-0.473824	0.000117742	0.000908289
8363	H4 clustered histone 11	H4C11	1.10654	0.000117729	0.000908289
112770	glycosylated lysosomal membrane protein	GLMP	-0.363949	0.000118926	0.000916431
1534	cytochrome b561	CYB561	0.46348	0.00012157	0.000935798
60343	FAM3 metabolism regulating signaling molecule A	FAM3A	0.589072	0.000121554	0.000935798
8030	coiled-coil domain containing 6	CCDC6	-0.323393	0.000122666	0.000943226
4706	NADH:ubiquinone oxidoreductase subunit AB1	NDUFAB1	0.508185	0.000123039	0.000945585
57559	STAM binding protein like 1	STAMBPL1	0.600607	0.00012576	0.000965459
9325	thyroid hormone receptor interactor 4	TRIP4	-0.588909	0.000126489	0.000970537
29799	yippee like 1	YPEL1	-0.821036	0.000127815	0.000980186
1992	serpin family B member 1	SERPINB1	-0.400359	0.000128604	0.000985189
55344	phosphatidylinositol specific phospholipase C X domain containing 1	PLCXD1	0.650734	0.000128807	0.000986212
283337	zinc finger protein 740	ZNF740	-0.433362	0.000129947	0.000993878
4247	alpha-1,6-mannosyl-glycoprotein 2-beta-N-acetylglucosaminyltransferase	MGAT2	0.309032	0.000129903	0.000993878
5337	phospholipase D1	PLD1	-0.525622	0.000131148	0.00100253
1453	casein kinase 1 delta	CSNK1D	0.338034	0.000131949	0.00100811
5216	profilin 1	PFN1	0.316152	0.000132471	0.00101102
10023	FRAT regulator of WNT signaling pathway 1	FRAT1	-1.00624	0.000132995	0.00101449
126375	zinc finger protein 792	ZNF792	-0.689226	0.000133477	0.00101762
473	arginine-glutamic acid dipeptide repeats	RERE	-0.457612	0.000134441	0.00102388
56967	chromosome 14 open reading frame 132	C14orf132	-0.773379	0.000134559	0.00102423
9793	cytoskeleton associated protein 5	CKAP5	0.394686	0.000136124	0.00103505
84795	pyridine nucleotide-disulphide oxidoreductase domain 2	PYROXD2	-0.59225	0.000136382	0.00103646
1839	heparin binding EGF like growth factor	HBEGF	0.632418	0.000136651	0.00103796
27102	eukaryotic translation initiation factor 2 alpha kinase 1	EIF2AK1	-0.309442	0.000137711	0.00104545
84262	proteasome assembly chaperone 3	PSMG3	0.467927	0.000138021	0.00104725
23369	pumilio RNA binding family member 2	PUM2	-0.350886	0.000138152	0.00104769
79718	TBL1X receptor 1	TBL1XR1	-0.304262	0.000138697	0.00105127
64393	zinc finger matrin-type 3	ZMAT3	-0.41942	0.000138941	0.00105256
1368	carboxypeptidase M	CPM	0.421434	0.0001392	0.00105396
63939	family with sequence similarity 217 member B	FAM217B	-0.446128	0.000140313	0.00106183
9620	cadherin EGF LAG seven-pass G-type receptor 1	CELSR1	0.37559	0.000140421	0.00106209
57142	reticulon 4	RTN4	0.345022	0.000141587	0.00106921
54898	ELOVL fatty acid elongase 2	ELOVL2	0.484488	0.000141954	0.00107085
955	ectonucleoside triphosphate diphosphohydrolase 6	ENTPD6	0.406565	0.000141944	0.00107085
55657	zinc finger protein 692	ZNF692	0.592101	0.000143451	0.00108158
152002	xyloside xylosyltransferase 1	XXYLT1	0.480446	0.00014371	0.00108296
64782	apoptosis enhancing nuclease	AEN	0.628166	0.000144524	0.00108853
23275	protein O-fucosyltransferase 2	POFUT2	0.392724	0.000144622	0.00108869
132299	OCIA domain containing 2	OCIAD2	-0.480572	0.000145919	0.00109788
80144	Fraser extracellular matrix complex subunit 1	FRAS1	-0.447447	0.000146269	0.00109993
4780	nuclear factor, erythroid 2 like 2	NFE2L2	-0.400834	0.000146458	0.00110037
501	aldehyde dehydrogenase 7 family member A1	ALDH7A1	-0.489766	0.00014648	0.00110037
6576	solute carrier family 25 member 1	SLC25A1	0.443577	0.000147404	0.00110673
56261	glycerophosphocholine phosphodiesterase 1	GPCPD1	-0.523486	0.000147621	0.00110778
10169	small EDRK-rich factor 2	SERF2	0.33744	0.000147845	0.00110887
79598	centrosomal protein 97	CEP97	0.431924	0.00014928	0.00111906
151188	ADP ribosylation factor like GTPase 6 interacting protein 6	ARL6IP6	0.506785	0.000150652	0.00112875
7024	transcription factor CP2	TFCP2	-0.438287	0.00015105	0.00113114
54799	mbt domain containing 1	MBTD1	-0.525815	0.000151993	0.00113761
30	acetyl-CoA acyltransferase 1	ACAA1	-0.590788	0.000152571	0.00114134
7088	TLE family member 1, transcriptional corepressor	TLE1	-0.479557	0.000153771	0.00114972
23283	cleavage stimulation factor subunit 2 tau variant	CSTF2T	-0.432171	0.000154194	0.00115227
10795	zinc finger protein 268	ZNF268	-0.399153	0.000154725	0.00115564
51076	cutC copper transporter	CUTC	0.55752	0.000155233	0.00115883
546	ATRX chromatin remodeler	ATRX	-0.390808	0.000157241	0.00117321
27351	desumoylating isopeptidase 1	DESI1	0.414006	0.00015813	0.00117923
283870	BRICHOS domain containing 5	BRICD5	1.08809	0.000158372	0.00118042
54793	potassium channel tetramerization domain containing 9	KCTD9	0.355441	0.000159553	0.0011883
84885	zinc finger DHHC-type palmitoyltransferase 12	ZDHHC12	0.545779	0.000160639	0.00119545
8900	cyclin A1	CCNA1	0.92842	0.000162301	0.00120719
55857	kizuna centrosomal protein	KIZ	-0.733745	0.000162533	0.00120829
389524	GTF2I repeat domain containing 2B	GTF2IRD2B	-0.562996	0.000162833	0.00120989
10198	M-phase phosphoprotein 9	MPHOSPH9	0.359063	0.000164823	0.00122341
140609	NIMA related kinase 7	NEK7	-0.407909	0.000164811	0.00122341
84317	coiled-coil domain containing 115	CCDC115	-0.526498	0.000165186	0.00122547
5494	protein phosphatase, Mg2+/Mn2+ dependent 1A	PPM1A	-0.337055	0.000168146	0.00124485
5355	proteolipid protein 2	PLP2	0.35529	0.000168946	0.00125013
4719	NADH:ubiquinone oxidoreductase core subunit S1	NDUFS1	0.335888	0.000169306	0.00125215
648791	protein phosphatase 1 regulatory subunit 3G	PPP1R3G	1.00681	0.000170807	0.0012626
347252	insulin like growth factor binding protein like 1	IGFBPL1	0.367576	0.000171016	0.00126349
64208	popeye domain containing 3	POPDC3	0.484442	0.000171381	0.00126553
51182	heat shock protein family A (Hsp70) member 14	HSPA14	0.39739	0.000171504	0.00126579
164781	dynein assembly factor with WD repeats 1	DAW1	0.7839	0.000171654	0.00126613
5886	RAD23 homolog A, nucleotide excision repair protein	RAD23A	0.368737	0.000171726	0.00126613
7132	TNF receptor superfamily member 1A	TNFRSF1A	-0.319697	0.000172261	0.00126942
653604	H3 clustered histone 13	H3C13	1.15511	0.000172646	0.0012716
10444	zyg-11 related cell cycle regulator	ZER1	-0.425814	0.000173647	0.00127766
55216	NKAP domain containing 1	NKAPD1	-0.446714	0.000173612	0.00127766
8721	endothelial differentiation related factor 1	EDF1	-0.386961	0.000174243	0.00128139
4131	microtubule associated protein 1B	MAP1B	0.415723	0.000176813	0.00129962
196513	decapping mRNA 1B	DCP1B	-0.782977	0.00017771	0.00130554
10745	putative homeodomain transcription factor 1	PHTF1	0.448157	0.000179135	0.00131534
10395	DLC1 Rho GTPase activating protein	DLC1	-0.427502	0.000180588	0.00132465
22839	DLG associated protein 4	DLGAP4	-0.518186	0.000180574	0.00132465
29969	MyoD family inhibitor domain containing	MDFIC	-0.436601	0.000180783	0.00132541
292	solute carrier family 25 member 5	SLC25A5	0.308066	0.000180995	0.00132628
153527	zinc finger matrin-type 2	ZMAT2	-0.427176	0.000181506	0.00132866
56995	TUB like protein 4	TULP4	-0.402449	0.000182474	0.00133507
10114	homeodomain interacting protein kinase 3	HIPK3	-0.302139	0.000182688	0.00133527
113263	glucocorticoid induced 1	GLCCI1	-0.484451	0.000182598	0.00133527
549	AU RNA binding methylglutaconyl-CoA hydratase	AUH	-0.637281	0.000183172	0.00133813
9208	LRR binding FLII interacting protein 1	LRRFIP1	-0.34053	0.000184538	0.00134742
23075	switching B cell complex subunit SWAP70	SWAP70	-0.316641	0.000185139	0.00135112
254295	phytanoyl-CoA dioxygenase domain containing 1	PHYHD1	-0.715989	0.000185353	0.00135199
26608	transducin beta like 2	TBL2	0.356189	0.000185958	0.00135546
6879	TATA-box binding protein associated factor 7	TAF7	-0.365721	0.000186018	0.00135546
211	5'-aminolevulinate synthase 1	ALAS1	0.376352	0.000186425	0.00135753
978	cytidine deaminase	CDA	-0.364304	0.000186491	0.00135753
220869	COBW domain containing 5	CBWD5	0.581315	0.000189099	0.00137581
23097	cyclin dependent kinase 19	CDK19	-0.467796	0.000189252	0.00137623
8303	stannin	SNN	-0.753121	0.000189888	0.00138016
401093	MBNL1 antisense RNA 1	MBNL1-AS1	-0.789076	0.000190234	0.00138197
30850	cerebellar degeneration related protein 2 like	CDR2L	0.465235	0.000190829	0.00138559
126661	coiled-coil domain containing 163	CCDC163	0.918272	0.00019258	0.00139684
23107	mitochondrial ribosomal protein S27	MRPS27	-0.345598	0.000192671	0.00139684
4356	membrane palmitoylated protein 3	MPP3	0.65275	0.00019374	0.00140388
5580	protein kinase C delta	PRKCD	-0.615531	0.000194092	0.00140572
1687	gasdermin E	GSDME	-0.626088	0.000194324	0.00140669
7189	TNF receptor associated factor 6	TRAF6	-0.546808	0.000195045	0.0014112
6158	ribosomal protein L28	RPL28	-0.789593	0.000196839	0.00142346
54436	SH3 domain and tetratricopeptide repeats 1	SH3TC1	0.652193	0.000196949	0.00142353
79751	solute carrier family 25 member 22	SLC25A22	0.677028	0.000197815	0.00142907
9689	basic leucine zipper and W2 domains 1	BZW1	0.287551	0.000198254	0.00143153
9429	ATP binding cassette subfamily G member 2 (Junior blood group)	ABCG2	-0.572757	0.000198999	0.00143618
100129550	long intergenic non-protein coding RNA 2035	LINC02035	-0.633385	0.000199766	0.00144099
1282	collagen type IV alpha 1 chain	COL4A1	0.430984	0.000200907	0.00144849
7320	ubiquitin conjugating enzyme E2 B	UBE2B	-0.558301	0.000202501	0.00145925
25847	anaphase promoting complex subunit 13	ANAPC13	-0.55892	0.000203717	0.00146727
1933	eukaryotic translation elongation factor 1 beta 2	EEF1B2	-0.290807	0.000204885	0.00147494
81611	acidic nuclear phosphoprotein 32 family member E	ANP32E	0.31421	0.00020501	0.0014751
91689	single-pass membrane protein with aspartate rich tail 1	SMDT1	-0.768501	0.000205356	0.00147685
63971	kinesin family member 13A	KIF13A	-0.320871	0.000206067	0.00148123
5771	protein tyrosine phosphatase non-receptor type 2	PTPN2	-0.362823	0.000206708	0.00148434
84798	multidrug resistance-related protein	C19orf48	0.402565	0.000207716	0.00149083
441459	ankyrin repeat domain 18B	ANKRD18B	-0.50926	0.00020862	0.00149657
83605	CCM2 scaffold protein	CCM2	0.406947	0.000209637	0.00150312
10237	solute carrier family 35 member B1	SLC35B1	0.407614	0.000212141	0.00152031
10657	KH RNA binding domain containing, signal transduction associated 1	KHDRBS1	-0.347752	0.000212318	0.00152082
8148	TATA-box binding protein associated factor 15	TAF15	-0.44744	0.000214221	0.00153368
23394	activity dependent neuroprotector homeobox	ADNP	-0.378687	0.000214635	0.00153588
24145	pannexin 1	PANX1	0.342773	0.000214955	0.0015374
151742	protein phosphatase, Mg2+/Mn2+ dependent 1L	PPM1L	-0.620869	0.000215898	0.00154337
7343	upstream binding transcription factor	UBTF	-0.317391	0.00021612	0.00154419
79713	IGF like family receptor 1	IGFLR1	0.744182	0.000216374	0.00154524
7975	MAF bZIP transcription factor K	MAFK	0.965935	0.000217059	0.00154936
93974	ATP synthase inhibitory factor subunit 1	ATP5IF1	0.436231	0.000217333	0.00155054
8703	beta-1,4-galactosyltransferase 3	B4GALT3	0.365093	0.000218156	0.00155564
2053	epoxide hydrolase 2	EPHX2	-0.651054	0.000220545	0.00157033
9920	kelch repeat and BTB domain containing 11	KBTBD11	-0.446515	0.000220471	0.00157033
8645	potassium two pore domain channel subfamily K member 5	KCNK5	-0.488136	0.000224157	0.00159526
2318	filamin C	FLNC	0.39729	0.000224863	0.00159948
11152	WD repeat domain 45	WDR45	-0.518801	0.000225621	0.00160408
201299	RAD52 motif containing 1	RDM1	0.956684	0.000227104	0.00161382
26090	abhydrolase domain containing 12, lysophospholipase	ABHD12	0.372496	0.000227812	0.00161805
4599	MX dynamin like GTPase 1	MX1	-0.531366	0.000228183	0.00161988
84450	zinc finger protein 512	ZNF512	-0.391693	0.000229277	0.00162685
57176	valyl-tRNA synthetase 2, mitochondrial	VARS2	0.437549	0.000229587	0.00162824
100507246	small nucleolar RNA host gene 16	SNHG16	-0.335588	0.000231692	0.00164235
9643	mortality factor 4 like 2	MORF4L2	0.31985	0.000232334	0.00164609
25989	unc-51 like kinase 3	ULK3	0.390791	0.0002331	0.0016507
51809	polypeptide N-acetylgalactosaminyltransferase 7	GALNT7	-0.385132	0.000233551	0.00165308
7461	CAP-Gly domain containing linker protein 2	CLIP2	-0.458614	0.000233689	0.00165324
10915	transcription elongation regulator 1	TCERG1	0.356537	0.000237793	0.00168144
55320	MIS18 binding protein 1	MIS18BP1	0.406018	0.000240281	0.0016982
3837	karyopherin subunit beta 1	KPNB1	0.294764	0.000242388	0.0017114
253943	YTH N6-methyladenosine RNA binding protein 3	YTHDF3	-0.29815	0.000243149	0.00171593
1456	casein kinase 1 gamma 3	CSNK1G3	-0.358085	0.000244206	0.00172254
26578	osteoclast stimulating factor 1	OSTF1	0.539718	0.000246076	0.00173488
26037	signal induced proliferation associated 1 like 1	SIPA1L1	-0.358714	0.000246277	0.00173544
57462	myogenesis regulating glycosidase (putative)	MYORG	0.418329	0.000246696	0.00173754
6468	F-box and WD repeat domain containing 4	FBXW4	-0.545461	0.000246866	0.00173788
23345	spectrin repeat containing nuclear envelope protein 1	SYNE1	-0.445597	0.000247706	0.00174294
27032	ATPase secretory pathway Ca2+ transporting 1	ATP2C1	0.307824	0.000248938	0.00175075
976	adhesion G protein-coupled receptor E5	ADGRE5	0.369666	0.000250176	0.0017586
4668	alpha-N-acetylgalactosaminidase	NAGA	0.360145	0.000251269	0.00176541
161742	sprouty related EVH1 domain containing 1	SPRED1	-0.403162	0.000252572	0.0017737
9180	oncostatin M receptor	OSMR	0.295019	0.000253473	0.00177831
93323	HAUS augmin like complex subunit 8	HAUS8	0.745855	0.000253929	0.00178061
55135	WD repeat containing antisense to TP53	WRAP53	0.558479	0.000256914	0.00180066
114781	BTB domain containing 9	BTBD9	-0.426034	0.000257441	0.00180347
26260	F-box protein 25	FBXO25	-0.659852	0.000258845	0.00181242
677819	small nucleolar RNA, H/ACA box 37	SNORA37	-0.978862	0.000259677	0.00181736
222484	ligand of numb-protein X 2	LNX2	-0.505498	0.000260434	0.00182177
10193	ring finger protein 41	RNF41	-0.323129	0.000262422	0.00183388
11046	solute carrier family 35 member D2	SLC35D2	-0.478055	0.000262417	0.00183388
286101	zinc finger protein 252, pseudogene	ZNF252P	-0.399698	0.00026298	0.00183656
54664	transmembrane protein 106B	TMEM106B	-0.352947	0.000263061	0.00183656
131076	mitochondrial matrix import factor 23	MIX23	0.636145	0.000264768	0.00184758
8087	FMR1 autosomal homolog 1	FXR1	-0.298627	0.000268113	0.00187001
54888	NOP2/Sun RNA methyltransferase 2	NSUN2	0.342119	0.000268282	0.00187027
65244	spermatogenesis associated serine rich 2	SPATS2	-0.405421	0.000269318	0.00187659
7014	telomeric repeat binding factor 2	TERF2	-0.499674	0.000270546	0.00188423
6050	ribonuclease/angiogenin inhibitor 1	RNH1	0.48388	0.000271131	0.00188738
9555	macroH2A.1 histone	MACROH2A1	0.304698	0.000271628	0.00188993
10480	eukaryotic translation initiation factor 3 subunit M	EIF3M	-0.351662	0.000272244	0.00189301
440465	BAIAP2 divergent transcript	BAIAP2-DT	-0.475857	0.000272468	0.00189301
90990	kinesin family member C2	KIFC2	0.632869	0.000272339	0.00189301
23641	LDOC1 regulator of NFKB signaling	LDOC1	-0.425197	0.000273362	0.00189739
3219	homeobox B9	HOXB9	0.640399	0.000273311	0.00189739
10620	AT-rich interaction domain 3B	ARID3B	0.806307	0.000274254	0.00190234
6446	serum/glucocorticoid regulated kinase 1	SGK1	-0.80654	0.000274342	0.00190234
23586	DExD/H-box helicase 58	DDX58	-0.450219	0.000275355	0.00190752
29920	pyrroline-5-carboxylate reductase 2	PYCR2	0.363229	0.000275248	0.00190752
8317	cell division cycle 7	CDC7	0.440552	0.000275643	0.00190859
347902	adhesion molecule with Ig like domain 2	AMIGO2	0.448558	0.000276451	0.0019105
493812	HLA complex group 11	HCG11	-0.437887	0.000276286	0.0019105
6001	regulator of G protein signaling 10	RGS10	-0.621925	0.000276328	0.0019105
677846	small nucleolar RNA, H/ACA box 80A	SNORA80A	-1.06008	0.000276065	0.0019105
537	ATPase H+ transporting accessory protein 1	ATP6AP1	0.363677	0.00027705	0.00191371
50865	heme binding protein 1	HEBP1	-0.839356	0.000278262	0.00192116
166379	Bardet-Biedl syndrome 12	BBS12	-0.885216	0.000282958	0.0019517
8884	solute carrier family 5 member 6	SLC5A6	0.459652	0.000283559	0.0019549
51128	secretion associated Ras related GTPase 1B	SAR1B	0.334365	0.000286349	0.00197319
1030	cyclin dependent kinase inhibitor 2B	CDKN2B	-0.405725	0.000286853	0.00197571
79879	coiled-coil domain containing 134	CCDC134	0.407094	0.0002882	0.00198404
8518	elongator acetyltransferase complex subunit 1	ELP1	0.382737	0.000289158	0.00198968
9530	BAG cochaperone 4	BAG4	-0.341633	0.000291289	0.00200338
308	annexin A5	ANXA5	-0.28408	0.000292332	0.00200959
2002	ETS transcription factor ELK1	ELK1	0.486933	0.000292579	0.00201033
6018	RLF zinc finger	RLF	0.373278	0.000292793	0.00201083
100506658	occludin	OCLN	-0.381062	0.000293509	0.00201433
83463	MAX dimerization protein 3	MXD3	0.838269	0.000293583	0.00201433
11187	plakophilin 3	PKP3	0.566251	0.000294387	0.00201888
259230	sphingomyelin synthase 1	SGMS1	-0.38259	0.000295933	0.00202766
57700	FHF complex subunit HOOK interacting protein 2A	FHIP2A	-0.404076	0.000295951	0.00202766
619383	small Cajal body-specific RNA 9	SCARNA9	-0.402946	0.000296524	0.00202965
83666	poly(ADP-ribose) polymerase family member 9	PARP9	-0.56167	0.000296491	0.00202965
11315	Parkinsonism associated deglycase	PARK7	0.321272	0.000297381	0.00203454
56005	myeloid derived growth factor	MYDGF	0.405807	0.000298248	0.0020395
25809	tubulin tyrosine ligase like 1	TTLL1	-0.81979	0.000301099	0.00205776
291	solute carrier family 25 member 4	SLC25A4	0.657433	0.00030135	0.00205776
56172	ANKH inorganic pyrophosphate transport regulator	ANKH	-0.402862	0.000301333	0.00205776
55280	CWF19 like cell cycle control factor 1	CWF19L1	0.443188	0.000301766	0.00205962
23637	RAB GTPase activating protein 1	RABGAP1	-0.336176	0.00030218	0.00206085
5798	protein tyrosine phosphatase receptor type N	PTPRN	1.11431	0.000302233	0.00206085
2117	ETS variant transcription factor 3	ETV3	-0.415785	0.000302636	0.00206262
9559	VPS26, retromer complex component A	VPS26A	-0.387582	0.000304339	0.00207324
5725	polypyrimidine tract binding protein 1	PTBP1	0.357985	0.000305296	0.00207877
27443	CECR2 histone acetyl-lysine reader	CECR2	-0.486195	0.000306153	0.00208361
50809	heterochromatin protein 1 binding protein 3	HP1BP3	-0.289666	0.000307113	0.00208915
150776	sphingomyelin phosphodiesterase 4B, pseudogene	SMPD4BP	0.508194	0.000307705	0.0020912
5872	RAB13, member RAS oncogene family	RAB13	-0.354667	0.000307576	0.0020912
79102	ring finger protein 26	RNF26	0.373955	0.000308431	0.00209514
84187	transmembrane protein 164	TMEM164	-0.420043	0.00031024	0.00210643
56252	YLP motif containing 1	YLPM1	-0.389267	0.000310907	0.00210996
19	ATP binding cassette subfamily A member 1	ABCA1	-0.536185	0.000311692	0.00211228
4851	notch receptor 1	NOTCH1	0.509245	0.000311578	0.00211228
57657	hyperpolarization activated cyclic nucleotide gated potassium channel 3	HCN3	0.767664	0.000311511	0.00211228
10116	fem-1 homolog B	FEM1B	-0.305128	0.000312651	0.00211778
23412	COMM domain containing 3	COMMD3	0.417565	0.000314157	0.00212698
54765	tripartite motif containing 44	TRIM44	-0.341127	0.000314524	0.00212845
85019	transmembrane protein 241	TMEM241	0.467216	0.000316356	0.00213984
89845	ATP binding cassette subfamily C member 10	ABCC10	0.394051	0.000316518	0.00213993
84307	zinc finger protein 397	ZNF397	-0.460179	0.00031866	0.00215339
139886	spindlin family member 4	SPIN4	0.604698	0.00031943	0.00215758
353274	zinc finger protein 445	ZNF445	-0.448536	0.000321942	0.00217353
10610	ST6 N-acetylgalactosaminide alpha-2,6-sialyltransferase 2	ST6GALNAC2	-0.756719	0.000323348	0.00218199
80312	tet methylcytosine dioxygenase 1	TET1	-0.463082	0.000324022	0.00218551
53373	two pore segment channel 1	TPCN1	-0.325274	0.00032473	0.00218925
25942	SIN3 transcription regulator family member A	SIN3A	-0.331898	0.000325102	0.00219073
37	acyl-CoA dehydrogenase very long chain	ACADVL	0.312324	0.000326524	0.00219882
4926	nuclear mitotic apparatus protein 1	NUMA1	-0.333076	0.000326609	0.00219882
23187	pleckstrin homology like domain family B member 1	PHLDB1	-0.440605	0.000327466	0.00220252
125050	RNA component of 7SK nuclear ribonucleoprotein	RN7SK	-0.38393	0.000334981	0.00225171
760	carbonic anhydrase 2	CA2	0.712287	0.000335094	0.00225171
83989	family with sequence similarity 172 member A	FAM172A	-0.558526	0.000335344	0.00225234
51192	chemokine like factor	CKLF	0.742799	0.000337347	0.00226473
101	ADAM metallopeptidase domain 8	ADAM8	0.576058	0.000337653	0.00226572
2010	emerin	EMD	0.484997	0.000339684	0.00227828
26149	zinc finger protein 658	ZNF658	-0.578125	0.000342132	0.00229363
2312	filaggrin	FLG	0.510187	0.00034314	0.00229717
3875	keratin 18	KRT18	-0.332826	0.000343126	0.00229717
64089	sorting nexin 16	SNX16	-0.539747	0.000344077	0.00230236
11045	uroplakin 1A	UPK1A	1.02463	0.000345052	0.00230781
388962	bolA family member 3	BOLA3	0.590772	0.000346942	0.00231937
5325	PLAG1 like zinc finger 1	PLAGL1	0.620108	0.000351864	0.00235117
9828	Rho guanine nucleotide exchange factor 17	ARHGEF17	-0.388462	0.000353048	0.00235799
51111	lysine methyltransferase 5B	KMT5B	-0.373699	0.00035337	0.00235904
387103	centromere protein W	CENPW	0.82076	0.000354963	0.00236857
91368	CDKN2A interacting protein N-terminal like	CDKN2AIPNL	0.531976	0.000356216	0.00237582
2621	growth arrest specific 6	GAS6	-0.469581	0.000356907	0.00237932
11060	WW domain containing E3 ubiquitin protein ligase 2	WWP2	-0.356068	0.000360576	0.00240214
7358	UDP-glucose 6-dehydrogenase	UGDH	-0.263277	0.000360664	0.00240214
63979	fidgetin like 1	FIGNL1	0.411598	0.000361102	0.00240394
2804	golgin B1	GOLGB1	-0.405116	0.000361309	0.0024042
4664	NGFI-A binding protein 1	NAB1	-0.3287	0.00036232	0.00240981
3689	integrin subunit beta 2	ITGB2	-0.393306	0.000365899	0.00243248
80221	acyl-CoA synthetase family member 2	ACSF2	-0.522596	0.000366845	0.00243556
9610	Ras and Rab interactor 1	RIN1	0.646396	0.000366777	0.00243556
65998	zinc finger translocation associated	ZFTA	-0.478163	0.000368163	0.002443
83440	ADP dependent glucokinase	ADPGK	0.352915	0.000369008	0.00244747
8507	ectodermal-neural cortex 1	ENC1	-0.553866	0.000372322	0.00246717
51528	JNK1/MAPK8 associated membrane protein	JKAMP	0.317417	0.000373597	0.00247447
8313	axin 2	AXIN2	-0.653467	0.000373885	0.00247524
153830	ring finger protein 145	RNF145	-0.323105	0.000376935	0.00249313
2806	glutamic-oxaloacetic transaminase 2	GOT2	0.332419	0.000377535	0.00249517
619562	small nucleolar RNA, H/ACA box 3A	SNORA3A	-0.743547	0.000377592	0.00249517
55603	terminal nucleotidyltransferase 5A	TENT5A	-0.530073	0.000377864	0.00249582
10067	secretory carrier membrane protein 3	SCAMP3	0.331926	0.000378581	0.0024994
6988	T cell leukemia translocation altered	TCTA	0.526393	0.000379377	0.00250351
7871	sarcolemma associated protein	SLMAP	-0.293237	0.000379937	0.00250604
81839	VANGL planar cell polarity protein 1	VANGL1	0.39546	0.000381237	0.00251346
5796	protein tyrosine phosphatase receptor type K	PTPRK	-0.380004	0.000382661	0.00252169
285672	SREK1 interacting protein 1	SREK1IP1	-0.431654	0.000383513	0.00252615
11320	alpha-1,3-mannosyl-glycoprotein 4-beta-N-acetylglucosaminyltransferase A	MGAT4A	-0.443609	0.000386067	0.0025418
26995	TruB pseudouridine synthase family member 2	TRUB2	-0.353796	0.000386281	0.00254204
84314	transmembrane protein 107	TMEM107	0.677714	0.000386821	0.00254443
3352	5-hydroxytryptamine receptor 1D	HTR1D	-0.522076	0.000389418	0.00255916
127544	ring finger protein 19B	RNF19B	-0.399936	0.000393217	0.00258294
440026	transmembrane protein 41B	TMEM41B	0.344337	0.000393676	0.00258477
28988	drebrin like	DBNL	0.392428	0.000394995	0.00259161
56006	SMG9 nonsense mediated mRNA decay factor	SMG9	0.394044	0.000395079	0.00259161
790	carbamoyl-phosphate synthetase 2, aspartate transcarbamylase, and dihydroorotase	CAD	0.355841	0.000395961	0.00259621
10519	calcium and integrin binding 1	CIB1	0.364782	0.000396613	0.0025993
5931	RB binding protein 7, chromatin remodeling factor	RBBP7	0.289588	0.000398685	0.00261168
26017	family with sequence similarity 32 member A	FAM32A	-0.394219	0.000400412	0.00262179
51497	negative elongation factor complex member C/D	NELFCD	0.315888	0.000400876	0.00262363
55088	coiled-coil domain containing 186	CCDC186	-0.379321	0.000401733	0.00262804
157697	glutamate rich 1	ERICH1	-0.483398	0.000403881	0.0026406
54993	zinc finger and SCAN domain containing 2	ZSCAN2	-0.530613	0.000404021	0.0026406
54991	chromosome 1 open reading frame 159	C1orf159	0.683657	0.000404304	0.00264124
92597	MOB kinase activator 1B	MOB1B	-0.407503	0.000407562	0.00266131
23411	sirtuin 1	SIRT1	-0.389815	0.000411364	0.00268492
10263	cyclin dependent kinase 2 associated protein 2	CDK2AP2	0.495149	0.000411564	0.002685
56829	zinc finger CCCH-type containing, antiviral 1	ZC3HAV1	-0.289693	0.000416118	0.00271347
55076	transmembrane protein 45A	TMEM45A	0.805969	0.000422077	0.00274983
[truncated: 1,473 more rows]

## Sheet: Suppl Table S5
Supplementary Table S5. IGF-regulated genes in 22Rv1 cells
entrez_gene	entrezgene_description	hgnc_symbol	log2FoldChange	pvalue	padj
85414	solute carrier family 45 member 3	SLC45A3	-2.33746	8.31783e-79	1.14204e-74
1135	cholinergic receptor nicotinic alpha 2 subunit	CHRNA2	-1.67651	6.37965e-44	4.37963e-40
56937	prostate transmembrane protein, androgen induced 1	PMEPA1	-1.26633	2.21488e-42	1.01368e-38
4128	monoamine oxidase A	MAOA	-1.37057	1.55334e-35	5.33184e-32
2289	FKBP prolyl isomerase 5	FKBP5	-1.20501	2.61621e-35	7.18412e-32
7113	transmembrane serine protease 2	TMPRSS2	-1.5273	3.39678e-35	7.77297e-32
11012	kallikrein related peptidase 11	KLK11	-2.05556	5.31292e-34	1.04209e-30
9518	growth differentiation factor 15	GDF15	1.70157	8.73736e-34	1.49955e-30
1026	cyclin dependent kinase inhibitor 1A	CDKN1A	1.21469	3.54867e-29	5.41369e-26
2752	glutamate-ammonia ligase	GLUL	-1.10227	4.37221e-29	5.45731e-26
7873	mesencephalic astrocyte derived neurotrophic factor	MANF	1.02196	4.36115e-29	5.45731e-26
6695	SPARC (osteonectin), cwcv and kazal like domains proteoglycan 1	SPOCK1	-1.26379	4.87343e-29	5.57602e-26
3480	insulin like growth factor 1 receptor	IGF1R	-1.37259	7.76823e-28	8.20445e-25
150	adrenoceptor alpha 2A	ADRA2A	-1.82647	1.36875e-26	1.34235e-23
56262	leucine rich repeat containing 8 VRAC subunit A	LRRC8A	-0.941479	1.86805e-26	1.70989e-23
7365	UDP glucuronosyltransferase family 2 member B10	UGT2B10	1.77845	3.5434e-23	3.04068e-20
23566	lysophosphatidic acid receptor 3	LPAR3	-1.00073	2.02281e-22	1.63371e-19
79846	cilia and flagella associated protein 69	CFAP69	-1.24353	2.18403e-22	1.66593e-19
23361	zinc finger protein 629	ZNF629	-1.56368	2.1377e-21	1.54477e-18
54800	kelch like family member 24	KLHL24	-1.04057	2.7672e-21	1.89968e-18
261729	STEAP2 metalloreductase	STEAP2	-0.908009	3.00999e-20	1.96796e-17
213	albumin	ALB	0.848216	3.48419e-20	2.17445e-17
84838	zinc finger protein 496	ZNF496	-1.29602	5.11324e-20	3.05238e-17
618	brain cytoplasmic RNA 1	BCYRN1	1.2394	1.00947e-19	5.77502e-17
9590	A-kinase anchoring protein 12	AKAP12	-1.3572	1.28574e-19	7.06127e-17
2309	forkhead box O3	FOXO3	-1.07392	1.54652e-19	8.16681e-17
9601	protein disulfide isomerase family A member 4	PDIA4	0.848964	4.14356e-19	2.10708e-16
9455	homer scaffold protein 2	HOMER2	-0.97258	1.16743e-18	5.72458e-16
3939	lactate dehydrogenase A	LDHA	0.776116	2.38463e-18	1.129e-15
440	asparagine synthetase (glutamine-hydrolyzing)	ASNS	0.841019	3.38185e-18	1.54776e-15
4609	MYC proto-oncogene, bHLH transcription factor	MYC	-0.803672	3.77974e-18	1.67406e-15
25987	tsukushi, small leucine rich proteoglycan	TSKU	-0.962721	5.12004e-18	2.19682e-15
3397	inhibitor of DNA binding 1, HLH protein	ID1	1.12568	9.97903e-18	4.15188e-15
79094	ChaC glutathione specific gamma-glutamylcyclotransferase 1	CHAC1	1.56637	1.88063e-17	7.59443e-15
23096	IQ motif and Sec7 domain ArfGEF 2	IQSEC2	-0.84683	3.2688e-17	1.24669e-14
134429	StAR related lipid transfer domain containing 4	STARD4	0.982646	5.32329e-17	1.97537e-14
3371	tenascin C	TNC	-1.03066	1.07776e-16	3.8941e-14
81704	dedicator of cytokinesis 8	DOCK8	-0.913606	1.89371e-16	6.66683e-14
6747	signal sequence receptor subunit 3	SSR3	0.786192	3.04395e-16	1.04483e-13
7704	zinc finger and BTB domain containing 16	ZBTB16	-0.957135	3.19294e-16	1.06925e-13
221178	spermatogenesis associated 13	SPATA13	-0.827098	6.25517e-16	2.04484e-13
7745	zinc finger with KRAB and SCAN domains 8	ZKSCAN8	-0.964462	6.74747e-16	2.15448e-13
3696	integrin subunit beta 8	ITGB8	-1.14813	8.04526e-16	2.51049e-13
8722	cathepsin F	CTSF	-0.923183	1.14144e-15	3.48265e-13
9622	kallikrein related peptidase 4	KLK4	-0.752502	1.8731e-15	5.5908e-13
6241	ribonucleotide reductase regulatory subunit M2	RRM2	0.784567	2.41874e-15	7.06581e-13
83667	sestrin 2	SESN2	0.987894	2.53696e-15	7.25676e-13
57658	calcium binding and coiled-coil domain 1	CALCOCO1	-0.971557	3.02345e-15	8.47184e-13
79174	cysteine rich with EGF like domains 2	CRELD2	0.803794	3.41646e-15	9.3816e-13
595	cyclin D1	CCND1	-0.722346	3.72585e-15	1.00306e-12
23767	fibronectin leucine rich transmembrane protein 3	FLRT3	1.03668	4.35255e-15	1.14924e-12
8862	apelin	APLN	-0.743881	5.25284e-15	1.36078e-12
79603	ceramide synthase 4	CERS4	-1.31548	6.9467e-15	1.76626e-12
7702	zinc finger protein 143	ZNF143	1.00126	8.42758e-15	2.10383e-12
249	alkaline phosphatase, biomineralization associated	ALPL	-1.0647	8.99922e-15	2.20641e-12
10202	dehydrogenase/reductase 2	DHRS2	-1.22481	1.0462e-14	2.52007e-12
23657	solute carrier family 7 member 11	SLC7A11	0.918185	1.55149e-14	3.67275e-12
10396	ATPase phospholipid transporting 8A1	ATP8A1	-0.934016	2.58856e-14	5.93694e-12
4925	nucleobindin 2	NUCB2	0.816116	2.59444e-14	5.93694e-12
23480	SEC61 translocon subunit gamma	SEC61G	0.992802	2.77109e-14	6.23722e-12
1108	chromodomain helicase DNA binding protein 4	CHD4	-0.851911	2.82109e-14	6.24736e-12
154467	coiled-coil domain containing 167	CCDC167	1.05701	2.89768e-14	6.31511e-12
990	cell division cycle 6	CDC6	0.771639	1.4022e-13	3.00816e-11
91947	arrestin domain containing 4	ARRDC4	1.00129	1.6771e-13	3.54255e-11
11057	abhydrolase domain containing 2, acylglycerol lipase	ABHD2	-0.713348	2.35608e-13	4.90136e-11
7283	tubulin gamma 1	TUBG1	0.724689	3.57347e-13	7.21525e-11
7343	upstream binding transcription factor	UBTF	-0.743042	5.57643e-13	1.09378e-10
5723	phosphoserine phosphatase	PSPH	0.841229	6.24634e-13	1.20792e-10
54756	interleukin 17 receptor D	IL17RD	-0.938685	9.83004e-13	1.87453e-10
10797	methylenetetrahydrofolate dehydrogenase (NADP+ dependent) 2, methenyltetrahydrofolate cyclohydrolase	MTHFD2	0.700624	1.41029e-12	2.65251e-10
10194	teashirt zinc finger homeobox 1	TSHZ1	-0.97682	1.75523e-12	3.25665e-10
23286	WW and C2 domain containing 1	WWC1	-0.752378	2.09877e-12	3.84215e-10
604	BCL6 transcription repressor	BCL6	-0.793717	2.19157e-12	3.95925e-10
57761	tribbles pseudokinase 3	TRIB3	0.775559	2.56956e-12	4.58182e-10
10763	nestin	NES	-0.838458	3.08684e-12	5.36485e-10
2766	guanosine monophosphate reductase	GMPR	-1.25206	3.06264e-12	5.36485e-10
55742	parvin alpha	PARVA	-0.851458	3.3361e-12	5.72559e-10
5799	protein tyrosine phosphatase receptor type N2	PTPRN2	-0.705408	3.45756e-12	5.86078e-10
153222	CREB3 regulatory factor	CREBRF	-1.01241	4.48049e-12	7.50209e-10
7718	zinc finger protein 165	ZNF165	1.199	4.87954e-12	8.07181e-10
1938	eukaryotic translation elongation factor 2	EEF2	-0.733681	5.0663e-12	8.28099e-10
81566	cysteine and serine rich nuclear protein 2	CSRNP2	-0.645844	5.36446e-12	8.66518e-10
113791	phosphoinositide-3-kinase interacting protein 1	PIK3IP1	-1.09899	5.79319e-12	9.2489e-10
23327	NEDD4 like E3 ubiquitin protein ligase	NEDD4L	-0.715519	6.06476e-12	9.57116e-10
285267	zinc finger protein 619	ZNF619	-1.35642	7.26534e-12	1.12082e-09
9961	major vault protein	MVP	-0.804387	7.53208e-12	1.14906e-09
3422	isopentenyl-diphosphate delta isomerase 1	IDI1	0.855891	8.60818e-12	1.29879e-09
2152	coagulation factor III, tissue factor	F3	-1.02545	1.12789e-11	1.64744e-09
230	aldolase, fructose-bisphosphate C	ALDOC	0.866967	1.11854e-11	1.64744e-09
51726	DnaJ heat shock protein family (Hsp40) member B11	DNAJB11	0.775915	1.12711e-11	1.64744e-09
55332	DNA damage regulated autophagy modulator 1	DRAM1	1.45124	1.15387e-11	1.66764e-09
2064	erb-b2 receptor tyrosine kinase 2	ERBB2	-0.665191	1.30085e-11	1.86048e-09
3018	H2B clustered histone 3	H2BC3	0.841237	1.48814e-11	2.09583e-09
3169	forkhead box A1	FOXA1	-0.603311	1.49593e-11	2.09583e-09
2065	erb-b2 receptor tyrosine kinase 3	ERBB3	-0.638841	1.60346e-11	2.22378e-09
5479	peptidylprolyl isomerase B	PPIB	0.664163	1.63934e-11	2.25082e-09
3643	insulin receptor	INSR	-0.690838	1.72567e-11	2.34589e-09
2583	beta-1,4-N-acetyl-galactosaminyltransferase 1	B4GALNT1	1.12095	1.8202e-11	2.42634e-09
9709	homocysteine inducible ER protein with ubiquitin like domain 1	HERPUD1	0.648757	1.97313e-11	2.60492e-09
221937	forkhead box K1	FOXK1	-0.747933	2.31669e-11	3.02935e-09
51478	hydroxysteroid 17-beta dehydrogenase 7	HSD17B7	0.994049	3.06261e-11	3.96694e-09
3899	AF4/FMR2 family member 3	AFF3	-0.597202	3.14711e-11	4.03831e-09
84061	magnesium transporter 1	MAGT1	0.820101	3.89963e-11	4.91211e-09
65055	receptor accessory protein 1	REEP1	1.20863	3.93595e-11	4.91278e-09
5230	phosphoglycerate kinase 1	PGK1	0.695307	4.17184e-11	5.16031e-09
2224	farnesyl diphosphate synthase	FDPS	0.66472	4.7276e-11	5.74425e-09
658	bone morphogenetic protein receptor type 1B	BMPR1B	-0.907035	4.69906e-11	5.74425e-09
1033	cyclin dependent kinase inhibitor 3	CDKN3	0.968829	5.2561e-11	6.33037e-09
79083	melanophilin	MLPH	-0.589753	6.86808e-11	8.19989e-09
54541	DNA damage inducible transcript 4	DDIT4	0.800456	7.11637e-11	8.42308e-09
687	Kruppel like factor 9	KLF9	-0.853426	7.28194e-11	8.54539e-09
7439	bestrophin 1	BEST1	1.32669	7.47992e-11	8.70333e-09
255394	t-complex 11 like 2	TCP11L2	-1.08024	8.20343e-11	9.46496e-09
253559	cell adhesion molecule 2	CADM2	-0.895226	8.46819e-11	9.68902e-09
57535	endosome-lysosome associated apoptosis and autophagy regulator 1	ELAPOR1	-0.63089	8.55088e-11	9.70277e-09
8335	H2A clustered histone 4	H2AC4	1.09708	8.93068e-11	1.00507e-08
4926	nuclear mitotic apparatus protein 1	NUMA1	-0.671441	9.5285e-11	1.05505e-08
4189	DnaJ heat shock protein family (Hsp40) member B9	DNAJB9	0.826751	1.32599e-10	1.45356e-08
84279	protease associated domain containing 1	PRADC1	0.977716	1.33393e-10	1.45356e-08
256302	N-acetyltransferase domain containing 1	NATD1	-1.11843	1.39786e-10	1.51122e-08
23108	RAP1 GTPase activating protein 2	RAP1GAP2	-0.727307	1.43757e-10	1.54202e-08
9148	neuralized E3 ubiquitin protein ligase 1	NEURL1	-1.01927	1.59921e-10	1.70211e-08
3158	3-hydroxy-3-methylglutaryl-CoA synthase 2	HMGCS2	-0.738245	1.92219e-10	2.00819e-08
6184	ribophorin I	RPN1	0.609109	1.93067e-10	2.00819e-08
84961	F-box and leucine rich repeat protein 20	FBXL20	-0.789669	1.92223e-10	2.00819e-08
8344	H2B clustered histone 6	H2BC6	0.819396	2.81152e-10	2.90242e-08
3485	insulin like growth factor binding protein 2	IGFBP2	-0.634126	2.96003e-10	3.01046e-08
84181	chromodomain helicase DNA binding protein 6	CHD6	-0.637033	3.38549e-10	3.39291e-08
4601	MAX interactor 1, dimerization protein	MXI1	-0.688904	3.66183e-10	3.64326e-08
10130	protein disulfide isomerase family A member 6	PDIA6	0.596141	3.91509e-10	3.86721e-08
7461	CAP-Gly domain containing linker protein 2	CLIP2	-0.692094	4.14337e-10	4.06346e-08
57181	solute carrier family 39 member 10	SLC39A10	0.807064	4.2837e-10	4.17129e-08
6867	transforming acidic coiled-coil containing protein 1	TACC1	0.720438	4.42168e-10	4.27533e-08
220134	spindle and kinetochore associated complex subunit 1	SKA1	0.803629	4.48286e-10	4.30418e-08
4860	purine nucleoside phosphorylase	PNP	0.74609	4.86752e-10	4.64105e-08
56997	coenzyme Q8A	COQ8A	-0.771932	4.93975e-10	4.67743e-08
3399	inhibitor of DNA binding 3, HLH protein	ID3	0.87481	5.12428e-10	4.81893e-08
84790	tubulin alpha 1c	TUBA1C	0.596395	5.21369e-10	4.86966e-08
8660	insulin receptor substrate 2	IRS2	-0.825642	5.49708e-10	5.09966e-08
3682	integrin subunit alpha E	ITGAE	1.00412	5.54279e-10	5.10755e-08
3554	interleukin 1 receptor type 1	IL1R1	-1.10175	5.82308e-10	5.33006e-08
79075	DNA replication and sister chromatid cohesion 1	DSCC1	0.842057	6.37966e-10	5.80084e-08
25932	chloride intracellular channel 4	CLIC4	0.609554	6.42288e-10	5.80172e-08
4257	microsomal glutathione S-transferase 1	MGST1	0.67469	6.83318e-10	6.13199e-08
1975	eukaryotic translation initiation factor 4B	EIF4B	-0.629892	7.01235e-10	6.25192e-08
80777	cytochrome b5 type B	CYB5B	0.614542	8.38548e-10	7.40851e-08
64332	NFKB inhibitor zeta	NFKBIZ	0.738615	9.84711e-10	8.55701e-08
93	activin A receptor type 2B	ACVR2B	-0.78977	1.00313e-09	8.66221e-08
196394	antagonist of mitotic exit network 1 homolog	AMN1	0.958686	1.19587e-09	1.02621e-07
7366	UDP glucuronosyltransferase family 2 member B15	UGT2B15	0.691387	1.37111e-09	1.16927e-07
1832	desmoplakin	DSP	-0.702563	1.46875e-09	1.24481e-07
4597	mevalonate diphosphate decarboxylase	MVD	0.771317	1.51647e-09	1.27737e-07
90701	SEC11 homolog C, signal peptidase complex subunit	SEC11C	0.792452	1.57319e-09	1.31707e-07
11182	solute carrier family 2 member 6	SLC2A6	1.28751	1.69912e-09	1.41387e-07
6637	small nuclear ribonucleoprotein polypeptide G	SNRPG	0.886462	1.795e-09	1.48466e-07
7057	thrombospondin 1	THBS1	0.802731	1.88041e-09	1.54599e-07
340706	von Willebrand factor A domain containing 2	VWA2	-1.1737	2.03314e-09	1.66161e-07
5787	protein tyrosine phosphatase receptor type B	PTPRB	-0.527942	2.21527e-09	1.78916e-07
6872	TATA-box binding protein associated factor 1	TAF1	-0.671904	2.29828e-09	1.84534e-07
22936	elongation factor for RNA polymerase II 2	ELL2	-0.650823	2.32322e-09	1.85452e-07
157570	establishment of sister chromatid cohesion N-acetyltransferase 2	ESCO2	0.694224	2.38005e-09	1.88891e-07
6778	signal transducer and activator of transcription 6	STAT6	-0.609837	2.45481e-09	1.93704e-07
10959	transmembrane p24 trafficking protein 2	TMED2	0.572489	2.65493e-09	2.08298e-07
10237	solute carrier family 35 member B1	SLC35B1	0.723645	2.7504e-09	2.14563e-07
5795	protein tyrosine phosphatase receptor type J	PTPRJ	-0.688272	3.19693e-09	2.47988e-07
26986	poly(A) binding protein cytoplasmic 1	PABPC1	-0.586947	3.46578e-09	2.65839e-07
10456	HCLS1 associated protein X-1	HAX1	0.673764	3.83203e-09	2.91815e-07
3486	insulin like growth factor binding protein 3	IGFBP3	0.746663	3.84694e-09	2.91815e-07
2491	centromere protein I	CENPI	0.739614	3.91944e-09	2.9568e-07
2298	forkhead box D4	FOXD4	-0.875175	4.31933e-09	3.24068e-07
4514	cytochrome c oxidase subunit III	MT-CO3	0.676166	4.50444e-09	3.36119e-07
63027	solute carrier family 22 member 23	SLC22A23	-0.654591	4.61034e-09	3.40322e-07
960	CD44 molecule (Indian blood group)	CD44	-0.633245	4.60043e-09	3.40322e-07
114907	F-box protein 32	FBXO32	-0.845155	5.00568e-09	3.67529e-07
224	aldehyde dehydrogenase 3 family member A2	ALDH3A2	-0.592439	5.03687e-09	3.67852e-07
4744	neurofilament heavy chain	NEFH	-0.872205	5.18107e-09	3.744e-07
8364	H4 clustered histone 3	H4C3	0.806493	5.23193e-09	3.76096e-07
8289	AT-rich interaction domain 1A	ARID1A	-0.541203	5.35602e-09	3.83011e-07
79022	transmembrane protein 106C	TMEM106C	0.768751	5.4811e-09	3.89925e-07
51773	remodeling and spacing factor 1	RSF1	-0.652443	5.52289e-09	3.90873e-07
54880	BCL6 corepressor	BCOR	-0.597666	5.79924e-09	4.08326e-07
93587	tRNA methyltransferase 10A	TRMT10A	0.780297	6.03721e-09	4.22913e-07
83719	yippee like 3	YPEL3	-1.05766	6.07825e-09	4.23627e-07
51026	golgi transport 1B	GOLT1B	0.736224	6.27688e-09	4.3526e-07
1317	solute carrier family 31 member 1	SLC31A1	0.680956	7.03861e-09	4.85629e-07
9197	solute carrier family 33 member 1	SLC33A1	0.651965	7.07543e-09	4.85728e-07
222008	V-set and transmembrane domain containing 2A	VSTM2A	-0.840482	7.55048e-09	5.15762e-07
3107	major histocompatibility complex, class I, C	HLA-C	0.76613	7.90038e-09	5.348e-07
51386	eukaryotic translation initiation factor 3 subunit L	EIF3L	-0.509286	7.9071e-09	5.348e-07
54765	tripartite motif containing 44	TRIM44	-0.653018	8.01641e-09	5.39536e-07
51559	5'-nucleotidase domain containing 3	NT5DC3	-0.641607	8.17684e-09	5.47649e-07
147841	SPC24 component of NDC80 kinetochore complex	SPC24	0.653998	8.43866e-09	5.62441e-07
390	Rho family GTPase 3	RND3	1.12643	8.63779e-09	5.70177e-07
29968	phosphoserine aminotransferase 1	PSAT1	0.585415	8.87454e-09	5.83002e-07
25874	mitochondrial pyruvate carrier 2	MPC2	0.764735	9.1752e-09	5.99883e-07
9134	cyclin E2	CCNE2	0.734787	9.27636e-09	6.03623e-07
5106	phosphoenolpyruvate carboxykinase 2, mitochondrial	PCK2	0.588823	9.58113e-09	6.20513e-07
1128	cholinergic receptor muscarinic 1	CHRM1	-1.05679	9.94553e-09	6.4109e-07
2958	general transcription factor IIA subunit 2	GTF2A2	0.711261	1.06354e-08	6.80121e-07
547	kinesin family member 1A	KIF1A	0.599528	1.06501e-08	6.80121e-07
2185	protein tyrosine kinase 2 beta	PTK2B	-0.581387	1.08098e-08	6.87125e-07
79003	MIS12 kinetochore complex component	MIS12	0.646828	1.09279e-08	6.9143e-07
2331	fibromodulin	FMOD	-1.16966	1.18965e-08	7.45839e-07
55086	RPA1 related single stranded DNA binding protein, X-linked	RADX	0.869812	1.21295e-08	7.56994e-07
2053	epoxide hydrolase 2	EPHX2	-0.684781	1.25107e-08	7.77251e-07
2512	ferritin light chain	FTL	-0.596805	1.33754e-08	8.27227e-07
399948	colorectal cancer associated 1	COLCA1	-0.719533	1.37092e-08	8.44068e-07
740	mitochondrial ribosomal protein L49	MRPL49	0.725124	1.42481e-08	8.69451e-07
9847	C2 calcium dependent domain containing 5	C2CD5	-0.563251	1.43262e-08	8.70348e-07
25778	dual serine/threonine and tyrosine protein kinase	DSTYK	-0.687525	1.4611e-08	8.83743e-07
6520	solute carrier family 3 member 2	SLC3A2	0.569679	1.56188e-08	9.40554e-07
4983	oligophrenin 1	OPHN1	-0.886158	1.73118e-08	1.03795e-06
1889	endothelin converting enzyme 1	ECE1	-0.572302	1.79734e-08	1.07158e-06
9871	SEC24 homolog D, COPII coat complex component	SEC24D	0.681562	1.80288e-08	1.07158e-06
10579	transforming acidic coiled-coil containing protein 2	TACC2	-0.560266	1.87564e-08	1.11002e-06
154043	CNKSR family member 3	CNKSR3	-0.96749	1.9713e-08	1.16163e-06
388753	cytochrome c oxidase assembly factor 6	COA6	0.854919	1.99263e-08	1.16918e-06
50814	NAD(P) dependent steroid dehydrogenase-like	NSDHL	0.642722	2.04246e-08	1.19332e-06
57326	PBX homeobox interacting protein 1	PBXIP1	-0.705851	2.07352e-08	1.20633e-06
57758	signal peptide, CUB domain and EGF like domain containing 2	SCUBE2	-0.723578	2.12857e-08	1.23314e-06
8019	bromodomain containing 3	BRD3	-0.695406	2.25013e-08	1.29808e-06
3988	lipase A, lysosomal acid type	LIPA	0.649288	2.47199e-08	1.4201e-06
10682	EBP cholestenol delta-isomerase	EBP	0.563768	2.69319e-08	1.54073e-06
645	biliverdin reductase B	BLVRB	0.762458	2.73973e-08	1.56085e-06
29904	eukaryotic elongation factor 2 kinase	EEF2K	-0.633611	2.7539e-08	1.56244e-06
57463	adhesion molecule with Ig like domain 1	AMIGO1	-1.03473	2.98009e-08	1.68381e-06
283337	zinc finger protein 740	ZNF740	-0.684551	3.01225e-08	1.69501e-06
4059	basal cell adhesion molecule (Lutheran blood group)	BCAM	-0.700918	3.05349e-08	1.7112e-06
7090	TLE family member 3, transcriptional corepressor	TLE3	-0.630081	3.18912e-08	1.77994e-06
94101	ORMDL sphingolipid biosynthesis regulator 1	ORMDL1	0.640527	3.20787e-08	1.78316e-06
3667	insulin receptor substrate 1	IRS1	-0.610258	3.43315e-08	1.90069e-06
501	aldehyde dehydrogenase 7 family member A1	ALDH7A1	-0.760139	3.70395e-08	2.04187e-06
79443	FYVE and coiled-coil domain autophagy adaptor 1	FYCO1	-0.639356	3.71789e-08	2.04187e-06
10525	hypoxia up-regulated 1	HYOU1	0.629788	3.81341e-08	2.08598e-06
375775	patatin like phospholipase domain containing 7	PNPLA7	-0.929935	4.31447e-08	2.3507e-06
4209	myocyte enhancer factor 2D	MEF2D	-0.636341	4.51909e-08	2.45245e-06
55789	DEP domain containing 1B	DEPDC1B	0.678635	4.70376e-08	2.54262e-06
5684	proteasome 20S subunit alpha 3	PSMA3	0.697943	4.74013e-08	2.55224e-06
100507436	MHC class I polypeptide-related sequence A	MICA	0.913995	4.94626e-08	2.65282e-06
7277	tubulin alpha 4a	TUBA4A	0.727586	5.0594e-08	2.70294e-06
50854	small nucleolar RNA host gene 32	SNHG32	-0.533304	5.45494e-08	2.90296e-06
58477	SRP receptor subunit beta	SRPRB	0.578904	5.55166e-08	2.94302e-06
288	ankyrin 3	ANK3	-0.538063	5.60588e-08	2.94899e-06
10381	tubulin beta 3 class III	TUBB3	0.584118	6.48154e-08	3.37089e-06
4077	NBR1 autophagy cargo receptor	NBR1	-0.634435	6.54422e-08	3.38029e-06
64478	CUB and Sushi multiple domains 1	CSMD1	-0.61399	6.54886e-08	3.38029e-06
7353	ubiquitin recognition factor in ER associated degradation 1	UFD1	0.651275	6.67189e-08	3.4309e-06
50640	patatin like phospholipase domain containing 8	PNPLA8	0.577828	6.99623e-08	3.58426e-06
26137	zinc finger and BTB domain containing 20	ZBTB20	-0.630303	7.28889e-08	3.70653e-06
64116	solute carrier family 39 member 8	SLC39A8	0.551689	7.73226e-08	3.88879e-06
6480	ST6 beta-galactoside alpha-2,6-sialyltransferase 1	ST6GAL1	-0.631236	7.72023e-08	3.88879e-06
7422	vascular endothelial growth factor A	VEGFA	0.547704	7.86321e-08	3.94022e-06
5034	prolyl 4-hydroxylase subunit beta	P4HB	0.471608	7.89328e-08	3.9409e-06
516	ATP synthase membrane subunit c locus 1	ATP5MC1	0.76585	8.13759e-08	4.04815e-06
55974	solute carrier family 50 member 1	SLC50A1	0.63672	8.21401e-08	4.07142e-06
255738	proprotein convertase subtilisin/kexin type 9	PCSK9	0.835962	8.41578e-08	4.15643e-06
9580	SRY-box transcription factor 13	SOX13	-0.758482	8.8366e-08	4.34862e-06
54951	COMM domain containing 8	COMMD8	0.83483	9.05298e-08	4.43919e-06
395	Rho GTPase activating protein 6	ARHGAP6	-0.651917	9.24312e-08	4.5163e-06
83451	abhydrolase domain containing 11	ABHD11	0.625438	9.28953e-08	4.52288e-06
3156	3-hydroxy-3-methylglutaryl-CoA reductase	HMGCR	0.475359	9.86712e-08	4.77027e-06
283932	FBXL19 antisense RNA 1	FBXL19-AS1	0.883644	9.99975e-08	4.80058e-06
6585	slit guidance ligand 1	SLIT1	-0.915794	9.99063e-08	4.80058e-06
4598	mevalonate kinase	MVK	0.620621	1.03089e-07	4.93177e-06
2629	glucosylceramidase beta	GBA	0.551808	1.03996e-07	4.94539e-06
51372	translation machinery associated 7 homolog	TMA7	0.708993	1.04094e-07	4.94539e-06
148808	major facilitator superfamily domain containing 4A	MFSD4A	-0.989234	1.06595e-07	5.04674e-06
140809	sulfiredoxin 1	SRXN1	0.579567	1.07441e-07	5.05194e-06
388662	solute carrier family 6 member 17	SLC6A17	-0.940149	1.07201e-07	5.05194e-06
55619	dedicator of cytokinesis 10	DOCK10	1.23029	1.09897e-07	5.14977e-06
26469	protein tyrosine phosphatase non-receptor type 18	PTPN18	-0.580765	1.17191e-07	5.47292e-06
4784	nuclear factor I X	NFIX	-0.586594	1.18407e-07	5.51095e-06
2549	GRB2 associated binding protein 1	GAB1	-0.831417	1.30155e-07	6.03725e-06
3475	interferon related developmental regulator 1	IFRD1	0.598069	1.47788e-07	6.83208e-06
1954	multiple EGF like domains 8	MEGF8	-0.703676	1.49799e-07	6.9018e-06
100131213	ZNF503 antisense RNA 2	ZNF503-AS2	0.798441	1.51096e-07	6.91518e-06
22880	MORC family CW-type zinc finger 2	MORC2	-0.573846	1.50805e-07	6.91518e-06
3009	H1.5 linker histone, cluster member	H1-5	0.666961	1.63922e-07	7.4525e-06
129642	membrane bound O-acyltransferase domain containing 2	MBOAT2	-0.725044	1.70742e-07	7.73691e-06
9881	tetratricopeptide repeat and ankyrin repeat containing 1	TRANK1	-0.664949	1.74134e-07	7.86467e-06
79026	AHNAK nucleoprotein	AHNAK	-0.5654	1.77787e-07	8.00335e-06
11340	exosome component 8	EXOSC8	0.619029	1.78577e-07	8.0126e-06
10106	CTD small phosphatase 2	CTDSP2	-0.596411	1.83021e-07	8.18528e-06
226	aldolase, fructose-bisphosphate A	ALDOA	0.452343	1.90028e-07	8.47107e-06
39	acetyl-CoA acetyltransferase 2	ACAT2	0.692819	1.93568e-07	8.60094e-06
51330	TNF receptor superfamily member 12A	TNFRSF12A	0.999652	2.14711e-07	9.48717e-06
23057	nicotinamide nucleotide adenylyltransferase 2	NMNAT2	-0.553878	2.20004e-07	9.68157e-06
8270	L antigen family member 3	LAGE3	0.704346	2.26099e-07	9.88644e-06
493869	glutathione peroxidase 8 (putative)	GPX8	0.694995	2.37635e-07	1.03578e-05
10635	RAD51 associated protein 1	RAD51AP1	0.684518	2.45785e-07	1.06121e-05
23175	lipin 1	LPIN1	0.50328	2.45757e-07	1.06121e-05
7494	X-box binding protein 1	XBP1	0.503666	2.47303e-07	1.06441e-05
1351	cytochrome c oxidase subunit 8A	COX8A	0.597779	2.53766e-07	1.08882e-05
81035	collectin subfamily member 12	COLEC12	-0.517139	2.56124e-07	1.09551e-05
55969	RAB5 interacting factor	RAB5IF	1.06831	2.59625e-07	1.10704e-05
7586	zinc finger with KRAB and SCAN domains 1	ZKSCAN1	-0.521875	2.73424e-07	1.16122e-05
83930	STARD3 N-terminal like	STARD3NL	0.613912	2.74023e-07	1.16122e-05
8544	pirin	PIR	0.996285	2.77757e-07	1.17342e-05
4247	alpha-1,6-mannosyl-glycoprotein 2-beta-N-acetylglucosaminyltransferase	MGAT2	0.600524	2.85442e-07	1.20218e-05
348110	actin related protein 2/3 complex inhibitor	ARPIN	-0.626307	2.9366e-07	1.22926e-05
374	amphiregulin	AREG	1.15874	3.00126e-07	1.2525e-05
22926	activating transcription factor 6	ATF6	-0.556784	3.01731e-07	1.25538e-05
283358	beta-1,4-N-acetyl-galactosaminyltransferase 3	B4GALNT3	-0.827744	3.06741e-07	1.26854e-05
54431	DnaJ heat shock protein family (Hsp40) member C10	DNAJC10	0.556292	3.06441e-07	1.26854e-05
6941	transcription factor 19	TCF19	0.587379	3.1238e-07	1.28798e-05
55251	protein-L-isoaspartate (D-aspartate) O-methyltransferase domain containing 2	PCMTD2	-0.605195	3.1561e-07	1.29528e-05
55872	PDZ binding kinase	PBK	0.659402	3.18247e-07	1.30046e-05
56848	sphingosine kinase 2	SPHK2	0.83938	3.22243e-07	1.31288e-05
283871	phosphoglycolate phosphatase	PGP	0.768203	3.29236e-07	1.33479e-05
51715	RAB23, member RAS oncogene family	RAB23	0.68617	3.29565e-07	1.33479e-05
10370	Cbp/p300 interacting transactivator with Glu/Asp rich carboxy-terminal domain 2	CITED2	-0.494379	3.42549e-07	1.38329e-05
7572	zinc finger protein 24	ZNF24	-0.528793	3.49734e-07	1.40816e-05
9611	nuclear receptor corepressor 1	NCOR1	-0.531153	3.53535e-07	1.41931e-05
10454	TGF-beta activated kinase 1 (MAP3K7) binding protein 1	TAB1	-0.677914	3.62278e-07	1.45017e-05
23097	cyclin dependent kinase 19	CDK19	-0.495644	3.65883e-07	1.46034e-05
91687	centromere protein L	CENPL	0.649632	3.68362e-07	1.46597e-05
56126	protocadherin beta 10	PCDHB10	-1.01349	3.71224e-07	1.47309e-05
93081	testis expressed 30	TEX30	0.874504	4.26123e-07	1.68607e-05
10198	M-phase phosphoprotein 9	MPHOSPH9	0.516008	4.29885e-07	1.68638e-05
27086	forkhead box P1	FOXP1	-0.591777	4.28406e-07	1.68638e-05
353274	zinc finger protein 445	ZNF445	-0.726933	4.28657e-07	1.68638e-05
5052	peroxiredoxin 1	PRDX1	0.508894	4.34368e-07	1.69911e-05
283349	Ras association domain family member 3	RASSF3	-0.502444	4.41518e-07	1.71973e-05
28996	homeodomain interacting protein kinase 2	HIPK2	-0.542981	4.42146e-07	1.71973e-05
56125	protocadherin beta 11	PCDHB11	-0.837123	4.51851e-07	1.75252e-05
23331	tetratricopeptide repeat domain 28	TTC28	-0.860867	4.7213e-07	1.82601e-05
7029	transcription factor Dp-2	TFDP2	-0.60042	4.99743e-07	1.92738e-05
7846	tubulin alpha 1a	TUBA1A	0.60022	5.13446e-07	1.97468e-05
122769	leucine rich repeat protein 1	LRR1	0.751958	5.17735e-07	1.98558e-05
5727	patched 1	PTCH1	-0.544746	5.19171e-07	1.98558e-05
10263	cyclin dependent kinase 2 associated protein 2	CDK2AP2	0.555035	5.48464e-07	2.09178e-05
59342	serine carboxypeptidase 1	SCPEP1	0.687498	5.62399e-07	2.13899e-05
4199	malic enzyme 1	ME1	0.936296	5.65531e-07	2.14369e-05
51009	derlin 2	DERL2	0.59081	5.66759e-07	2.14369e-05
308	annexin A5	ANXA5	0.476575	5.75829e-07	2.17201e-05
10140	transducer of ERBB2, 1	TOB1	-0.498641	5.86091e-07	2.20467e-05
80853	lysine demethylase 7A	KDM7A	-0.599254	6.14059e-07	2.30356e-05
9687	growth regulating estrogen receptor binding 1	GREB1	-1.03568	6.28662e-07	2.35191e-05
57103	TP53 induced glycolysis regulatory phosphatase	TIGAR	1.02496	6.64395e-07	2.47884e-05
154091	solute carrier family 2 member 12	SLC2A12	-0.51664	6.685e-07	2.4874e-05
6307	methylsterol monooxygenase 1	MSMO1	0.683755	6.86827e-07	2.54869e-05
57102	chromosome 12 open reading frame 4	C12orf4	0.600139	7.34114e-07	2.71682e-05
55254	transmembrane protein 39A	TMEM39A	0.590476	7.74479e-07	2.85849e-05
3817	kallikrein related peptidase 2	KLK2	-0.622285	7.78804e-07	2.86675e-05
56942	C-X9-C motif containing 2	CMC2	0.684847	7.90772e-07	2.90302e-05
1717	7-dehydrocholesterol reductase	DHCR7	0.470415	8.07249e-07	2.93215e-05
258010	small VCP interacting protein	SVIP	0.634606	8.04739e-07	2.93215e-05
4508	ATP synthase F0 subunit 6	MT-ATP6	0.634644	8.36417e-07	3.01418e-05
9837	GINS complex subunit 1	GINS1	0.61401	8.34949e-07	3.01418e-05
26507	cyclin and CBS domain divalent metal cation transport mediator 1	CNNM1	-0.649976	8.45293e-07	3.03819e-05
8358	H3 clustered histone 2	H3C2	0.661167	8.54391e-07	3.06287e-05
4712	NADH:ubiquinone oxidoreductase subunit B6	NDUFB6	0.613528	8.56717e-07	3.06321e-05
7172	thiopurine S-methyltransferase	TPMT	0.645455	8.7193e-07	3.10145e-05
133746	junction mediating and regulatory protein, p53 cofactor	JMY	-0.611546	8.868e-07	3.14619e-05
5045	furin, paired basic amino acid cleaving enzyme	FURIN	-0.509554	8.97787e-07	3.1688e-05
84300	ubiquinol-cytochrome c reductase complex assembly factor 2	UQCC2	0.778293	8.97213e-07	3.1688e-05
3309	heat shock protein family A (Hsp70) member 5	HSPA5	0.513768	9.12333e-07	3.21188e-05
55818	lysine demethylase 3A	KDM3A	-0.568222	9.24176e-07	3.24525e-05
9922	IQ motif and Sec7 domain ArfGEF 1	IQSEC1	-0.587788	9.27835e-07	3.24979e-05
29089	ubiquitin conjugating enzyme E2 T	UBE2T	0.725471	9.38399e-07	3.27843e-05
84530	serine/arginine repetitive matrix 4	SRRM4	-0.479986	9.67484e-07	3.37146e-05
10174	sorbin and SH3 domain containing 3	SORBS3	-0.71498	9.72054e-07	3.37881e-05
100271927	RAS p21 protein activator 4B	RASA4B	-0.574637	9.91031e-07	3.42742e-05
151636	deltex E3 ubiquitin ligase 3L	DTX3L	-0.616293	9.89911e-07	3.42742e-05
8471	insulin receptor substrate 4	IRS4	-1.13889	1.01897e-06	3.51518e-05
64081	phenazine biosynthesis like protein domain containing	PBLD	-0.550331	1.05148e-06	3.60922e-05
27347	serine/threonine kinase 39	STK39	-0.536596	1.05846e-06	3.6241e-05
891	cyclin B1	CCNB1	0.525929	1.13382e-06	3.86285e-05
2747	glutamate dehydrogenase 2	GLUD2	-0.525971	1.14808e-06	3.89524e-05
991	cell division cycle 20	CDC20	0.484217	1.149e-06	3.89524e-05
54205	cytochrome c, somatic	CYCS	0.546615	1.16014e-06	3.92333e-05
57185	NIPA like domain containing 3	NIPAL3	-0.544688	1.20016e-06	4.03876e-05
8337	H2A clustered histone 18	H2AC18	0.709695	1.22604e-06	4.11577e-05
54529	asparagine synthetase domain containing 1	ASNSD1	0.593927	1.2525e-06	4.19434e-05
4509	ATP synthase F0 subunit 8	MT-ATP8	0.67256	1.28143e-06	4.28078e-05
51371	proteasome maturation protein	POMP	0.589602	1.29158e-06	4.30421e-05
2729	glutamate-cysteine ligase catalytic subunit	GCLC	-0.556446	1.34487e-06	4.47095e-05
8360	H4 clustered histone 4	H4C4	0.673193	1.36091e-06	4.51336e-05
57533	TBC1 domain family member 14	TBC1D14	-0.570111	1.39919e-06	4.62913e-05
10535	ribonuclease H2 subunit A	RNASEH2A	0.535121	1.44058e-06	4.7546e-05
114800	coiled-coil domain containing 85A	CCDC85A	-0.743972	1.49427e-06	4.89585e-05
1633	deoxycytidine kinase	DCK	0.627933	1.49764e-06	4.89585e-05
6647	superoxide dismutase 1	SOD1	0.517772	1.49146e-06	4.89585e-05
400629	testis expressed 19	TEX19	1.05365	1.52283e-06	4.96638e-05
23344	extended synaptotagmin 1	ESYT1	0.457643	1.56578e-06	5.09435e-05
5984	replication factor C subunit 4	RFC4	0.57553	1.57856e-06	5.12115e-05
8497	PTPRF interacting protein alpha 4	PPFIA4	1.14131	1.58148e-06	5.12115e-05
57226	LYR motif containing 2	LYRM2	0.520561	1.593e-06	5.14633e-05
253461	zinc finger and BTB domain containing 38	ZBTB38	-0.632582	1.64876e-06	5.30151e-05
58505	oligosaccharyltransferase complex non-catalytic subunit	OSTC	0.635666	1.66382e-06	5.33743e-05
11047	ADRM1 26S proteasome ubiquitin receptor	ADRM1	0.525817	1.67204e-06	5.33885e-05
23753	stromal cell derived factor 2 like 1	SDF2L1	0.714526	1.67061e-06	5.33885e-05
493856	CDGSH iron sulfur domain 2	CISD2	0.545157	1.68111e-06	5.35536e-05
1841	deoxythymidylate kinase	DTYMK	0.73379	1.6975e-06	5.38976e-05
6875	TATA-box binding protein associated factor 4b	TAF4B	-0.772903	1.69976e-06	5.38976e-05
9270	integrin subunit beta 1 binding protein 1	ITGB1BP1	0.650387	1.70685e-06	5.39979e-05
5687	proteasome 20S subunit alpha 6	PSMA6	0.619939	1.71288e-06	5.40641e-05
6491	STIL centriolar assembly protein	STIL	0.520548	1.73014e-06	5.44834e-05
10014	histone deacetylase 5	HDAC5	-0.549167	1.75812e-06	5.49298e-05
115201	autophagy related 4A cysteine peptidase	ATG4A	0.653972	1.76298e-06	5.49298e-05
554313	H4 clustered histone 15	H4C15	0.801678	1.76432e-06	5.49298e-05
6304	SATB homeobox 1	SATB1	-0.8498	1.76202e-06	5.49298e-05
84973	small nucleolar RNA host gene 7	SNHG7	-0.562872	1.76122e-06	5.49298e-05
5210	6-phosphofructo-2-kinase/fructose-2,6-biphosphatase 4	PFKFB4	0.679809	1.78559e-06	5.54663e-05
132321	chromosome 4 open reading frame 33	C4orf33	0.771454	1.85224e-06	5.73606e-05
6509	solute carrier family 1 member 4	SLC1A4	0.5572	1.85492e-06	5.73606e-05
9314	Kruppel like factor 4	KLF4	-0.58122	1.86107e-06	5.74214e-05
4259	microsomal glutathione S-transferase 3	MGST3	0.717944	1.89702e-06	5.83994e-05
3955	LFNG O-fucosylpeptide 3-beta-N-acetylglucosaminyltransferase	LFNG	-0.887972	1.92237e-06	5.90473e-05
10213	proteasome 26S subunit, non-ATPase 14	PSMD14	0.589702	1.93685e-06	5.93593e-05
5701	proteasome 26S subunit, ATPase 2	PSMC2	0.440042	2.05617e-06	6.28758e-05
27	ABL proto-oncogene 2, non-receptor tyrosine kinase	ABL2	-0.558687	2.06744e-06	6.308e-05
22977	aldo-keto reductase family 7 member A3	AKR7A3	-0.792603	2.09472e-06	6.37705e-05
4521	nudix hydrolase 1	NUDT1	0.646674	2.11907e-06	6.43692e-05
4604	myosin binding protein C1	MYBPC1	-0.662441	2.14216e-06	6.49269e-05
3956	galectin 1	LGALS1	0.5762	2.2882e-06	6.87906e-05
4722	NADH:ubiquinone oxidoreductase core subunit S3	NDUFS3	0.515561	2.28414e-06	6.87906e-05
9640	zinc finger protein 592	ZNF592	-0.480227	2.28968e-06	6.87906e-05
4538	NADH dehydrogenase subunit 4	MT-ND4	0.607457	2.32015e-06	6.93653e-05
5585	protein kinase N1	PKN1	-0.505531	2.31828e-06	6.93653e-05
5611	DnaJ heat shock protein family (Hsp40) member C3	DNAJC3	0.536804	2.32396e-06	6.93653e-05
1366	claudin 7	CLDN7	0.541357	2.36019e-06	7.02937e-05
414	arylsulfatase D	ARSD	-0.597825	2.37687e-06	7.06374e-05
332	baculoviral IAP repeat containing 5	BIRC5	0.552978	2.38965e-06	7.08638e-05
121504	H4 histone 16	H4-16	0.707332	2.41971e-06	7.12932e-05
27089	ubiquinol-cytochrome c reductase complex III subunit VII	UQCRQ	0.633307	2.41748e-06	7.12932e-05
5463	POU class 6 homeobox 1	POU6F1	-0.587032	2.41606e-06	7.12932e-05
2554	gamma-aminobutyric acid type A receptor subunit alpha1	GABRA1	-0.723148	2.44285e-06	7.17029e-05
29880	ALG5 dolichyl-phosphate beta-glucosyltransferase	ALG5	0.675768	2.44406e-06	7.17029e-05
144455	E2F transcription factor 7	E2F7	0.558219	2.47375e-06	7.24193e-05
56652	twinkle mtDNA helicase	TWNK	-0.610185	2.50604e-06	7.32083e-05
90634	NEDD4 binding protein 2 like 1	N4BP2L1	-1.13276	2.54862e-06	7.42943e-05
51203	nucleolar and spindle associated protein 1	NUSAP1	0.442713	2.63009e-06	7.65067e-05
338645	leucine zipper protein 2	LUZP2	0.596166	2.75974e-06	7.99392e-05
51660	mitochondrial pyruvate carrier 1	MPC1	0.709235	2.75838e-06	7.99392e-05
9212	aurora kinase B	AURKB	0.525458	2.77938e-06	8.03386e-05
113130	cell division cycle associated 5	CDCA5	0.560123	2.86352e-06	8.25969e-05
771	carbonic anhydrase 12	CA12	-0.656143	2.89458e-06	8.33178e-05
7026	nuclear receptor subfamily 2 group F member 2	NR2F2	-0.634388	2.98431e-06	8.55419e-05
80736	solute carrier family 44 member 4	SLC44A4	-0.505012	2.97832e-06	8.55419e-05
9181	Rho/Rac guanine nucleotide exchange factor 2	ARHGEF2	0.578472	3.019e-06	8.63559e-05
9900	synaptic vesicle glycoprotein 2A	SV2A	0.526884	3.03857e-06	8.67351e-05
10745	putative homeodomain transcription factor 1	PHTF1	0.621294	3.08623e-06	8.79126e-05
57475	pleckstrin homology, MyTH4 and FERM domain containing H1	PLEKHH1	-0.600928	3.20271e-06	9.10417e-05
100289678	zinc finger protein 783	ZNF783	-0.795407	3.35069e-06	9.50516e-05
56938	aryl hydrocarbon receptor nuclear translocator like 2	ARNTL2	0.690697	3.40418e-06	9.63699e-05
23545	ATPase H+ transporting V0 subunit a2	ATP6V0A2	0.488412	3.41838e-06	9.65727e-05
55055	zwilch kinetochore protein	ZWILCH	0.545378	3.44886e-06	9.72339e-05
4193	MDM2 proto-oncogene	MDM2	0.451539	3.47757e-06	9.78423e-05
4751	NIMA related kinase 2	NEK2	0.471141	3.52657e-06	9.88349e-05
7993	UBX domain protein 8	UBXN8	0.657686	3.52725e-06	9.88349e-05
9114	ATPase H+ transporting V0 subunit d1	ATP6V0D1	0.508933	3.56625e-06	9.97243e-05
1939	eukaryotic translation initiation factor 2D	EIF2D	-0.493579	3.57704e-06	9.98227e-05
26999	cytoplasmic FMR1 interacting protein 2	CYFIP2	-0.526544	3.59302e-06	0.000100065
26100	WD repeat domain, phosphoinositide interacting 2	WIPI2	-0.516542	3.6283e-06	0.000100437
7419	voltage dependent anion channel 3	VDAC3	0.533248	3.62178e-06	0.000100437
5223	phosphoglycerate mutase 1	PGAM1	0.563953	3.63647e-06	0.00010046
376940	zinc finger CCCH-type containing 6	ZC3H6	-0.526783	3.73774e-06	0.000102844
6748	signal sequence receptor subunit 4	SSR4	0.682323	3.75782e-06	0.00010319
6185	ribophorin II	RPN2	0.44306	3.78658e-06	0.000103772
10155	tripartite motif containing 28	TRIM28	-0.432003	3.8241e-06	0.000103951
2896	granulin precursor	GRN	-0.49049	3.81229e-06	0.000103951
378	ADP ribosylation factor 4	ARF4	0.526237	3.81415e-06	0.000103951
6400	SEL1L adaptor subunit of ERAD E3 ubiquitin ligase	SEL1L	0.473881	3.82578e-06	0.000103951
8343	H2B clustered histone 7	H2BC7	0.569182	3.83098e-06	0.000103951
2258	fibroblast growth factor 13	FGF13	-0.608174	3.84833e-06	0.000104216
6776	signal transducer and activator of transcription 5A	STAT5A	-0.808903	4.10885e-06	0.000110834
7582	zinc finger protein 33B	ZNF33B	-0.575744	4.10092e-06	0.000110834
84798	multidrug resistance-related protein	C19orf48	-0.52109	4.28468e-06	0.00011535
3745	potassium voltage-gated channel subfamily B member 1	KCNB1	-0.847268	4.39684e-06	0.000118138
56005	myeloid derived growth factor	MYDGF	0.536754	4.53753e-06	0.00012168
57415	chromosome 3 open reading frame 14	C3orf14	0.678936	4.56689e-06	0.000122229
57539	WD repeat domain 35	WDR35	-0.589227	4.58192e-06	0.000122392
1347	cytochrome c oxidase subunit 7A2	COX7A2	0.658601	4.60979e-06	0.000122898
6122	ribosomal protein L3	RPL3	-0.543474	4.63125e-06	0.000123231
8350	H3 clustered histone 1	H3C1	0.661636	4.68803e-06	0.0001245
3417	isocitrate dehydrogenase (NADP(+)) 1	IDH1	0.451963	4.72136e-06	0.000124952
57129	mitochondrial ribosomal protein L47	MRPL47	0.608995	4.72325e-06	0.000124952
157695	testis development related protein	TDRP	-0.606775	4.91397e-06	0.000129251
8370	H4 clustered histone 14	H4C14	0.648927	4.89576e-06	0.000129251
9975	nuclear receptor subfamily 1 group D member 2	NR1D2	-0.532353	4.90969e-06	0.000129251
54477	pleckstrin homology domain containing A5	PLEKHA5	-0.543624	4.93138e-06	0.00012946
2319	flotillin 2	FLOT2	-0.447922	4.97104e-06	0.000130253
23127	collagen beta(1-O)galactosyltransferase 2	COLGALT2	-0.770172	5.01335e-06	0.000131111
26271	F-box protein 5	FBXO5	0.588497	5.06572e-06	0.000132229
8829	neuropilin 1	NRP1	0.498745	5.20715e-06	0.000135662
196528	AT-rich interaction domain 2	ARID2	-0.458159	5.24364e-06	0.000136355
79801	SHC binding and spindle associated 1	SHCBP1	0.591284	5.34607e-06	0.000138755
3015	H2A.Z variant histone 1	H2AZ1	0.530176	5.42653e-06	0.000140578
152503	SH3 domain containing 19	SH3D19	-0.574065	5.4838e-06	0.000141794
26259	F-box and WD repeat domain containing 8	FBXW8	-0.591206	5.509e-06	0.000142178
51454	GULP PTB domain containing engulfment adaptor 1	GULP1	0.514459	5.74203e-06	0.000147914
3008	H1.4 linker histone, cluster member	H1-4	0.471381	5.77986e-06	0.000148609
91	activin A receptor type 1B	ACVR1B	-0.515392	5.79251e-06	0.000148656
10242	potassium calcium-activated channel subfamily M regulatory beta subunit 2	KCNMB2	-0.849403	5.92028e-06	0.000151652
10095	actin related protein 2/3 complex subunit 1B	ARPC1B	0.559312	5.96448e-06	0.0001525
23059	clusterin associated protein 1	CLUAP1	-0.580982	6.03237e-06	0.000153949
29927	SEC61 translocon subunit alpha 1	SEC61A1	0.496628	6.06894e-06	0.000154595
333	amyloid beta precursor like protein 1	APLP1	0.45	6.1686e-06	0.000156552
367	androgen receptor	AR	-0.436847	6.28683e-06	0.000159259
55690	phosphofurin acidic cluster sorting protein 1	PACS1	-0.62449	6.30959e-06	0.00015933
8351	H3 clustered histone 4	H3C4	0.625689	6.31286e-06	0.00015933
1636	angiotensin I converting enzyme	ACE	-0.576728	6.35102e-06	0.000159999
4707	NADH:ubiquinone oxidoreductase subunit B1	NDUFB1	0.612315	6.49861e-06	0.000163417
5706	proteasome 26S subunit, ATPase 6	PSMC6	0.503063	6.55952e-06	0.000164347
6746	signal sequence receptor subunit 2	SSR2	0.42108	6.59756e-06	0.000164999
84159	AT-rich interaction domain 5B	ARID5B	-0.46545	6.67181e-06	0.000166553
2177	FA complementation group D2	FANCD2	0.43833	6.85928e-06	0.000170922
27250	programmed cell death 4	PDCD4	-0.613192	6.94539e-06	0.000172754
51232	cysteine rich transmembrane BMP regulator 1	CRIM1	-0.535116	7.34908e-06	0.000182135
10409	brain abundant membrane attached signal protein 1	BASP1	0.780074	7.43901e-06	0.000184032
1612	death associated protein kinase 1	DAPK1	-1.04632	7.61132e-06	0.000187956
2717	galactosidase alpha	GLA	0.59227	7.62922e-06	0.00018806
23313	KIAA0930	KIAA0930	-0.523887	7.72737e-06	0.000190138
1163	CDC28 protein kinase regulatory subunit 1B	CKS1B	0.613612	7.74952e-06	0.000190342
408	arrestin beta 1	ARRB1	-0.558078	7.89084e-06	0.000193122
6119	replication protein A3	RPA3	0.628386	7.97482e-06	0.00019483
9768	PCNA clamp associated factor	PCLAF	0.638118	8.07268e-06	0.00019687
27153	zinc finger protein 777	ZNF777	-0.617313	8.30966e-06	0.00020229
728378	POTE ankyrin domain family member F	POTEF	-0.54371	8.41363e-06	0.000204459
10113	prolactin regulatory element binding	PREB	0.512445	8.45927e-06	0.000205013
124359	chromodomain Y like 2	CDYL2	-0.464886	8.4663e-06	0.000205013
116447	DNA topoisomerase I mitochondrial	TOP1MT	-0.688057	8.7964e-06	0.000212602
22834	zinc finger protein 652	ZNF652	-0.464159	8.81068e-06	0.000212602
168620	basic helix-loop-helix family member a15	BHLHA15	1.02692	8.95362e-06	0.000215672
83857	transmembrane O-mannosyltransferase targeting cadherins 1	TMTC1	-0.517889	9.04925e-06	0.000217594
26260	F-box protein 25	FBXO25	-0.615479	9.595e-06	0.000229912
23608	makorin ring finger protein 1	MKRN1	-0.470468	9.67986e-06	0.000231541
5900	ral guanine nucleotide dissociation stimulator	RALGDS	-0.520785	9.74434e-06	0.000232678
83461	cell division cycle associated 3	CDCA3	0.521532	9.78103e-06	0.000233149
55757	UDP-glucose glycoprotein glucosyltransferase 2	UGGT2	0.605342	9.86313e-06	0.000234698
3151	high mobility group nucleosomal binding domain 2	HMGN2	0.564538	9.99159e-06	0.000237344
552	arginine vasopressin receptor 1A	AVPR1A	0.494096	1.00346e-05	0.000237953
55504	TNF receptor superfamily member 19	TNFRSF19	-0.891099	1.03129e-05	0.000244078
66008	trafficking kinesin protein 2	TRAK2	0.467648	1.03284e-05	0.000244078
55635	DEP domain containing 1	DEPDC1	0.471351	1.04184e-05	0.000245782
51645	peptidylprolyl isomerase like 1	PPIL1	0.551056	1.07584e-05	0.000253367
9334	beta-1,4-galactosyltransferase 5	B4GALT5	-0.582703	1.07825e-05	0.000253501
57189	DENN domain containing 11	DENND11	-0.493408	1.09405e-05	0.000256774
10497	unc-13 homolog B	UNC13B	-0.474309	1.10402e-05	0.000258671
1102	RCC1 and BTB domain containing protein 2	RCBTB2	-0.887964	1.16873e-05	0.000272903
7915	aldehyde dehydrogenase 5 family member A1	ALDH5A1	-0.534348	1.17748e-05	0.000274479
411	arylsulfatase B	ARSB	0.699784	1.1878e-05	0.000276416
25994	HIG1 hypoxia inducible domain family member 1A	HIGD1A	0.600895	1.19375e-05	0.00027733
9617	mitochondrial translation release factor 1	MTRF1	0.756701	1.21119e-05	0.000280905
23142	defective in cullin neddylation 1 domain containing 4	DCUN1D4	0.480983	1.21622e-05	0.000281203
8087	FMR1 autosomal homolog 1	FXR1	-0.464347	1.21657e-05	0.000281203
54993	zinc finger and SCAN domain containing 2	ZSCAN2	-0.632911	1.23869e-05	0.000285837
124925	seizure related 6 homolog	SEZ6	0.575501	1.24143e-05	0.000285986
79053	ALG8 alpha-1,3-glucosyltransferase	ALG8	0.518267	1.24421e-05	0.000286148
55204	golgi phosphoprotein 3 like	GOLPH3L	-0.489849	1.2947e-05	0.000296896
64798	DEP domain containing MTOR interacting protein	DEPTOR	-0.742936	1.29527e-05	0.000296896
2335	fibronectin 1	FN1	-0.542837	1.32597e-05	0.000302921
2121	EvC ciliary complex subunit 1	EVC	-0.560615	1.32965e-05	0.000303257
114034	target of EGR1, exonuclease	TOE1	0.582432	1.37666e-05	0.000313458
2746	glutamate dehydrogenase 1	GLUD1	-0.419046	1.38808e-05	0.000315536
51528	JNK1/MAPK8 associated membrane protein	JKAMP	0.563474	1.40113e-05	0.000317976
1801	diphthamide biosynthesis 1	DPH1	-0.56937	1.41652e-05	0.000320937
57082	kinetochore scaffold 1	KNL1	0.499768	1.44283e-05	0.000326359
10512	semaphorin 3C	SEMA3C	0.473947	1.44846e-05	0.000326789
2597	glyceraldehyde-3-phosphate dehydrogenase	GAPDH	0.373854	1.45187e-05	0.000326789
4537	NADH dehydrogenase subunit 3	MT-ND3	0.572263	1.4504e-05	0.000326789
146802	solute carrier family 47 member 2	SLC47A2	-0.655258	1.45585e-05	0.00032715
55165	centrosomal protein 55	CEP55	0.487389	1.46186e-05	0.000327344
9516	lipopolysaccharide induced TNF factor	LITAF	-0.765233	1.46387e-05	0.000327344
9582	apolipoprotein B mRNA editing enzyme catalytic subunit 3B	APOBEC3B	0.773122	1.45942e-05	0.000327344
1870	E2F transcription factor 2	E2F2	0.448739	1.47588e-05	0.000329494
821	calnexin	CANX	0.424416	1.47972e-05	0.000329813
127687	chromosome 1 open reading frame 122	C1orf122	0.590891	1.49514e-05	0.000332172
9882	TBC1 domain family member 4	TBC1D4	-0.574569	1.50216e-05	0.000333194
728229	transmembrane protein 191B	TMEM191B	0.978362	1.50596e-05	0.000333498
7625	zinc finger protein 74	ZNF74	-0.690478	1.53994e-05	0.000339379
9526	mannose-P-dolichol utilization defect 1	MPDU1	0.493037	1.54514e-05	0.000339981
80700	UBX domain protein 6	UBXN6	-0.552653	1.56905e-05	0.000344689
100129361	small integral membrane protein 10 like 1	SMIM10L1	0.511758	1.58244e-05	0.000347075
2043	EPH receptor A4	EPHA4	-0.755084	1.58983e-05	0.000348139
10276	neuroepithelial cell transforming 1	NET1	-0.404167	1.60922e-05	0.000351265
4041	LDL receptor related protein 5	LRP5	-0.526241	1.60812e-05	0.000351265
387103	centromere protein W	CENPW	0.605624	1.61567e-05	0.000352113
79682	centromere protein U	CENPU	0.501061	1.62087e-05	0.000352687
160897	G protein-coupled receptor 180	GPR180	0.488455	1.62566e-05	0.000353168
51142	coiled-coil-helix-coiled-coil-helix domain containing 2	CHCHD2	0.562999	1.63429e-05	0.000354484
9319	thyroid hormone receptor interactor 13	TRIP13	0.516819	1.64436e-05	0.000356104
5372	phosphomannomutase 1	PMM1	-0.526547	1.65774e-05	0.000357874
255743	nephronectin	NPNT	-0.467005	1.66302e-05	0.00035845
4254	KIT ligand	KITLG	0.675275	1.66883e-05	0.000359138
11118	butyrophilin subfamily 3 member A2	BTN3A2	-0.760986	1.68153e-05	0.000361304
154810	angiomotin like 1	AMOTL1	-0.642251	1.6891e-05	0.000362365
23038	WD and tetratricopeptide repeats 1	WDTC1	-0.480798	1.70523e-05	0.000365254
84833	ATP synthase membrane subunit k	ATP5MK	0.582277	1.74022e-05	0.000372169
797	calcitonin related polypeptide beta	CALCB	0.956273	1.75141e-05	0.000373979
26828	RNA, U5F small nuclear 1	RNU5F-1	0.840346	1.76032e-05	0.000375298
51264	mitochondrial ribosomal protein L27	MRPL27	0.52384	1.77729e-05	0.000378328
64863	methyltransferase 4, N6-adenosine	METTL4	0.597616	1.787e-05	0.000379784
80303	EF-hand domain family member D1	EFHD1	-0.867072	1.78966e-05	0.000379784
692063	small nucleolar RNA, H/ACA box 32	SNORA32	0.734372	1.87021e-05	0.000396265
84981	MIR22 host gene	MIR22HG	0.827897	1.87988e-05	0.000397701
3985	LIM domain kinase 2	LIMK2	-0.443335	1.88323e-05	0.000397795
389337	Rho guanine nucleotide exchange factor 37	ARHGEF37	-0.449004	1.90117e-05	0.00040097
90993	cAMP responsive element binding protein 3 like 1	CREB3L1	-1.01212	1.90744e-05	0.000401675
147007	transmembrane protein 199	TMEM199	0.566069	1.92e-05	0.0004037
2581	galactosylceramidase	GALC	-0.910378	1.93689e-05	0.000406008
5704	proteasome 26S subunit, ATPase 4	PSMC4	0.449891	1.9688e-05	0.000412068
5702	proteasome 26S subunit, ATPase 3	PSMC3	0.405188	1.97843e-05	0.000413453
158160	hydroxysteroid 17-beta dehydrogenase 7 pseudogene 2	HSD17B7P2	0.70595	2.01654e-05	0.000420503
440145	mitotic spindle organizing protein 1	MZT1	0.496801	2.01829e-05	0.000420503
29926	GDP-mannose pyrophosphorylase A	GMPPA	0.65689	2.02741e-05	0.000421763
121457	IKBKB interacting protein	IKBIP	0.800114	2.08979e-05	0.000433426
10168	zinc finger protein 197	ZNF197	-0.78253	2.09836e-05	0.000434547
6622	synuclein alpha	SNCA	0.830841	2.11119e-05	0.000436545
1622	diazepam binding inhibitor, acyl-CoA binding protein	DBI	0.485887	2.13604e-05	0.000441019
220213	OTU deubiquitinase 1	OTUD1	-0.842882	2.16499e-05	0.000445897
2644	GTP cyclohydrolase I feedback regulator	GCHFR	0.671468	2.16616e-05	0.000445897
57178	zinc finger MIZ-type containing 1	ZMIZ1	-0.627779	2.17067e-05	0.000446156
122809	suppressor of cytokine signaling 4	SOCS4	0.442474	2.18429e-05	0.000448286
28978	transmembrane protein 14A	TMEM14A	0.713389	2.2103e-05	0.000452946
7741	zinc finger and SCAN domain containing 26	ZSCAN26	-0.792987	2.21596e-05	0.00045343
3936	lymphocyte cytosolic protein 1	LCP1	0.716132	2.24121e-05	0.000457914
58476	tumor protein p53 inducible nuclear protein 2	TP53INP2	0.589489	2.25371e-05	0.000459784
3159	high mobility group AT-hook 1	HMGA1	-0.548279	2.26631e-05	0.000461668
79739	tubulin tyrosine ligase like 7	TTLL7	0.65419	2.29142e-05	0.000466091
9833	maternal embryonic leucine zipper kinase	MELK	0.461011	2.29688e-05	0.000466512
4535	NADH dehydrogenase subunit 1	MT-ND1	0.54807	2.33901e-05	0.000473668
6601	SWI/SNF related, matrix associated, actin dependent regulator of chromatin subfamily c member 2	SMARCC2	-0.460469	2.3452e-05	0.00047422
10190	thioredoxin domain containing 9	TXNDC9	0.595547	2.36024e-05	0.000476561
29799	yippee like 1	YPEL1	-0.7213	2.37756e-05	0.000478231
55505	NOP10 ribonucleoprotein	NOP10	0.620716	2.37351e-05	0.000478231
60686	chromosome 14 open reading frame 93	C14orf93	-0.634267	2.37896e-05	0.000478231
5932	RB binding protein 8, endonuclease	RBBP8	0.499318	2.40925e-05	0.000483612
100506060	SMG1 pseudogene 7	SMG1P7	0.989716	2.42087e-05	0.000484528
54676	GTP binding protein 2	GTPBP2	0.498541	2.45137e-05	0.000489917
79990	pleckstrin homology, MyTH4 and FERM domain containing H3	PLEKHH3	0.588458	2.45937e-05	0.000490801
201254	centromere protein X	CENPX	0.629375	2.46442e-05	0.000491095
401505	translocase of outer mitochondrial membrane 5	TOMM5	0.632188	2.46849e-05	0.000491195
5719	proteasome 26S subunit, non-ATPase 13	PSMD13	0.479901	2.47762e-05	0.000492298
55607	protein phosphatase 1 regulatory subunit 9A	PPP1R9A	-0.458327	2.48642e-05	0.000493332
9194	solute carrier family 16 member 7	SLC16A7	0.542343	2.5181e-05	0.000498897
8165	A-kinase anchoring protein 1	AKAP1	-0.439103	2.57472e-05	0.000509378
51283	bifunctional apoptosis regulator	BFAR	-0.499988	2.63931e-05	0.000521406
168451	THAP domain containing 5	THAP5	0.453643	2.72896e-05	0.000538342
563	alpha-2-glycoprotein 1, zinc-binding	AZGP1	-0.489949	2.75482e-05	0.000542664
164832	LON peptidase N-terminal domain and ring finger 2	LONRF2	-0.538437	2.77033e-05	0.000544937
5362	plexin A2	PLXNA2	-0.489991	2.79425e-05	0.000547291
90522	Yip1 interacting factor homolog B, membrane trafficking protein	YIF1B	0.564337	2.79375e-05	0.000547291
4758	neuraminidase 1	NEU1	0.509182	2.82306e-05	0.000551359
3017	H2B clustered histone 5	H2BC5	0.431674	2.83434e-05	0.000552777
80325	ankyrin repeat and BTB domain containing 1	ABTB1	-0.935176	2.9189e-05	0.000567656
5939	RNA binding motif single stranded interacting protein 2	RBMS2	-0.581765	2.9472e-05	0.000572348
23338	jade family PHD finger 2	JADE2	-0.506055	2.96223e-05	0.000574454
1894	epithelial cell transforming 2	ECT2	0.397977	3.02106e-05	0.000584214
9510	ADAM metallopeptidase with thrombospondin type 1 motif 1	ADAMTS1	0.573155	3.02546e-05	0.000584241
8348	H2B clustered histone 17	H2BC17	0.473379	3.0968e-05	0.000597177
84222	transmembrane protein 191A (pseudogene)	TMEM191A	0.899257	3.11564e-05	0.000599127
9787	DLG associated protein 5	DLGAP5	0.510075	3.12363e-05	0.000599824
5440	RNA polymerase II, I and III subunit K	POLR2K	0.570157	3.19445e-05	0.000612568
25849	prostate androgen-regulated mucin-like protein 1	PARM1	0.493166	3.21603e-05	0.000615845
22883	calsyntenin 1	CLSTN1	-0.413082	3.24209e-05	0.00061833
4082	myristoylated alanine rich protein kinase C substrate	MARCKS	-0.558513	3.2355e-05	0.00061833
84547	piggyBac transposable element derived 1	PGBD1	-0.860428	3.24702e-05	0.00061833
8974	prolyl 4-hydroxylase subunit alpha 2	P4HA2	0.74384	3.2452e-05	0.00061833
147381	cerebellin 2 precursor	CBLN2	0.493357	3.27601e-05	0.000622987
2643	GTP cyclohydrolase 1	GCH1	0.526931	3.28859e-05	0.000624514
216	aldehyde dehydrogenase 1 family member A1	ALDH1A1	0.552656	3.30388e-05	0.000626551
2355	FOS like 2, AP-1 transcription factor subunit	FOSL2	-0.627385	3.32571e-05	0.000629821
326625	metabolism of cobalamin associated B	MMAB	0.467988	3.34776e-05	0.000633124
339487	zinc finger and BTB domain containing 8 opposite strand	ZBTB8OS	0.576112	3.36864e-05	0.000636196
1112	forkhead box N3	FOXN3	-0.557782	3.41155e-05	0.000643403
134266	GrpE like 2, mitochondrial	GRPEL2	0.450749	3.41618e-05	0.000643403
983	cyclin dependent kinase 1	CDK1	0.52379	3.47383e-05	0.000653366
7328	ubiquitin conjugating enzyme E2 H	UBE2H	-0.523487	3.56548e-05	0.000669686
2267	fibrinogen like 1	FGL1	0.955902	3.59213e-05	0.00067285
51780	lysine demethylase 3B	KDM3B	-0.432052	3.59199e-05	0.00067285
321	amyloid beta precursor protein binding family A member 2	APBA2	-0.59301	3.62328e-05	0.000677761
219790	rhotekin 2	RTKN2	0.495077	3.65009e-05	0.000680921
261726	TOR signaling pathway regulator	TIPRL	0.478018	3.70528e-05	0.000690279
5685	proteasome 20S subunit alpha 4	PSMA4	0.513216	3.72174e-05	0.000692405
1032	cyclin dependent kinase inhibitor 2D	CDKN2D	0.621087	3.76261e-05	0.000699061
378706	RNA component of signal recognition particle 7SL2	RN7SL2	0.505536	3.82364e-05	0.000708484
4637	myosin light chain 6	MYL6	0.502637	3.82231e-05	0.000708484
9706	unc-51 like autophagy activating kinase 2	ULK2	-0.498354	3.84956e-05	0.000712325
10269	zinc metallopeptidase STE24	ZMPSTE24	0.473172	3.97302e-05	0.00073418
84879	major facilitator superfamily domain containing 2A	MFSD2A	0.909807	3.9832e-05	0.000735071
29767	tropomodulin 2	TMOD2	-0.55184	4.0239e-05	0.000740592
4201	male-enhanced antigen 1	MEA1	0.487731	4.01886e-05	0.000740592
80321	centrosomal protein 70	CEP70	0.536748	4.03461e-05	0.000741569
55848	plasminogen receptor with a C-terminal lysine	PLGRKT	0.657266	4.05085e-05	0.000743559
57157	putative homeodomain transcription factor 2	PHTF2	0.444522	4.08046e-05	0.000747406
83540	NUF2 component of NDC80 kinetochore complex	NUF2	0.54213	4.0827e-05	0.000747406
9133	cyclin B2	CCNB2	0.493016	4.08892e-05	0.000747547
91607	schlafen family member 11	SLFN11	0.518317	4.12194e-05	0.000752583
55853	IDI2 antisense RNA 1	IDI2-AS1	0.901405	4.14013e-05	0.0007549
11065	ubiquitin conjugating enzyme E2 C	UBE2C	0.45122	4.18379e-05	0.000761849
10769	polo like kinase 2	PLK2	0.684087	4.21789e-05	0.000766026
285368	proline rich transmembrane protein 3	PRRT3	-0.691202	4.21673e-05	0.000766026
4835	N-ribosyldihydronicotinamide:quinone reductase 2	NQO2	0.465162	4.2315e-05	0.000767483
51529	anaphase promoting complex subunit 11	ANAPC11	0.589307	4.241e-05	0.000768192
22887	forkhead box J3	FOXJ3	-0.453294	4.24706e-05	0.000768276
1978	eukaryotic translation initiation factor 4E binding protein 1	EIF4EBP1	0.573181	4.27041e-05	0.000770469
51155	Jupiter microtubule associated homolog 1	JPT1	0.426462	4.26553e-05	0.000770469
4666	nascent polypeptide associated complex subunit alpha	NACA	-0.381565	4.36484e-05	0.000786473
6652	sorbitol dehydrogenase	SORD	-0.429747	4.40119e-05	0.00079095
9677	diphosphoinositol pentakisphosphate kinase 1	PPIP5K1	-0.468889	4.40121e-05	0.00079095
54799	mbt domain containing 1	MBTD1	-0.486336	4.41319e-05	0.000792066
4709	NADH:ubiquinone oxidoreductase subunit B3	NDUFB3	0.629959	4.4265e-05	0.000793419
26058	GRB10 interacting GYF protein 2	GIGYF2	-0.498488	4.45301e-05	0.000797129
7067	thyroid hormone receptor alpha	THRA	-0.700805	4.4769e-05	0.000800362
10529	nebulette	NEBL	-0.545899	4.50318e-05	0.000804013
28972	signal peptidase complex subunit 1	SPCS1	0.43587	4.51552e-05	0.000805171
3838	karyopherin subunit alpha 2	KPNA2	0.419408	4.5214e-05	0.000805173
10926	DBF4 zinc finger	DBF4	0.50462	4.5392e-05	0.000807296
26235	F-box and leucine rich repeat protein 4	FBXL4	-0.48479	4.8388e-05	0.000858355
283643	tubulin epsilon and delta complex 1	TEDC1	0.70437	4.88165e-05	0.000863724
9223	membrane associated guanylate kinase, WW and PDZ domain containing 1	MAGI1	-0.557722	4.88049e-05	0.000863724
65003	mitochondrial ribosomal protein L11	MRPL11	0.525478	4.89206e-05	0.000864452
23087	tripartite motif containing 35	TRIM35	-0.441942	4.9622e-05	0.000875721
51809	polypeptide N-acetylgalactosaminyltransferase 7	GALNT7	-0.446471	5.00864e-05	0.000882781
84100	ADP ribosylation factor like GTPase 6	ARL6	0.586734	5.0688e-05	0.000891096
23328	SAM and SH3 domain containing 1	SASH1	-0.551265	5.07761e-05	0.000891503
5580	protein kinase C delta	PRKCD	-0.569623	5.15688e-05	0.000904264
5861	RAB1A, member RAS oncogene family	RAB1A	0.391605	5.19074e-05	0.000909041
79035	nucleic acid binding protein 2	NABP2	0.444306	5.23276e-05	0.000914069
10399	receptor for activated C kinase 1	RACK1	-0.418178	5.27122e-05	0.000919617
100507421	transmembrane protein 178B	TMEM178B	-0.428966	5.3182e-05	0.000926636
27244	sestrin 1	SESN1	0.600476	5.50969e-05	0.00095636
79980	DSN1 component of MIS12 kinetochore complex	DSN1	0.495911	5.50613e-05	0.00095636
11014	KDEL endoplasmic reticulum protein retention receptor 2	KDELR2	0.368542	5.52496e-05	0.000956846
128312	H2B.U histone 1	H2BU1	0.571524	5.52643e-05	0.000956846
56894	1-acylglycerol-3-phosphate O-acyltransferase 3	AGPAT3	-0.434938	5.57425e-05	0.000963911
55593	OTU deubiquitinase 5	OTUD5	-0.488536	5.66679e-05	0.000978679
83666	poly(ADP-ribose) polymerase family member 9	PARP9	-0.526269	5.74016e-05	0.000990106
79763	isochorismatase domain containing 2	ISOC2	0.515579	5.75475e-05	0.000991377
4512	cytochrome c oxidase subunit I	MT-CO1	0.514781	5.81353e-05	0.000999532
55379	leucine rich repeat containing 59	LRRC59	0.405738	5.82888e-05	0.00100038
57459	GATA zinc finger domain containing 2B	GATAD2B	-0.449567	5.84169e-05	0.00100133
81031	solute carrier family 2 member 10	SLC2A10	-0.552845	5.87294e-05	0.00100543
4756	neogenin 1	NEO1	-0.471308	6.00807e-05	0.00102473
7411	VHL binding protein 1	VBP1	0.511348	6.03633e-05	0.00102827
55215	FA complementation group I	FANCI	0.41638	6.0505e-05	0.00102941
79017	gamma-glutamylcyclotransferase	GGCT	0.427694	6.07954e-05	0.00103307
255189	phospholipase A2 group IVF	PLA2G4F	0.788653	6.13087e-05	0.0010405
144983	heterogeneous nuclear ribonucleoprotein A1 like 2	HNRNPA1L2	-0.39532	6.16421e-05	0.00104487
151246	shugoshin 2	SGO2	0.525604	6.18541e-05	0.00104489
25875	LETM1 domain containing 1	LETMD1	-0.393891	6.18714e-05	0.00104489
56987	BBX high mobility group box domain containing	BBX	-0.463262	6.177e-05	0.00104489
84233	transmembrane protein 126A	TMEM126A	0.645233	6.29818e-05	0.00106233
81671	vacuole membrane protein 1	VMP1	0.491736	6.30983e-05	0.00106299
51053	geminin DNA replication inhibitor	GMNN	0.554227	6.33237e-05	0.00106548
200894	ADP ribosylation factor like GTPase 13B	ARL13B	0.575171	6.43371e-05	0.00108054
91369	ankyrin repeat domain 40	ANKRD40	-0.461411	6.48344e-05	0.00108691
2923	protein disulfide isomerase family A member 3	PDIA3	0.442805	6.50365e-05	0.00108897
64757	mitochondrial amidoxime reducing component 1	MTARC1	-0.463973	6.58705e-05	0.00110159
9113	large tumor suppressor kinase 1	LATS1	-0.439547	6.60152e-05	0.00110266
29085	phosphohistidine phosphatase 1	PHPT1	0.553949	6.68393e-05	0.00111507
811	calreticulin	CALR	0.347478	6.73412e-05	0.00112208
5213	phosphofructokinase, muscle	PFKM	-0.424291	6.788e-05	0.00112969
5982	replication factor C subunit 2	RFC2	0.410351	6.81526e-05	0.00113285
6836	surfeit 4	SURF4	0.364284	6.856e-05	0.00113825
3028	hydroxysteroid 17-beta dehydrogenase 10	HSD17B10	0.412982	6.89848e-05	0.00114116
8318	cell division cycle 45	CDC45	0.453291	6.88721e-05	0.00114116
90333	zinc finger protein 468	ZNF468	0.46511	6.89292e-05	0.00114116
27439	transmembrane protein 121B	TMEM121B	-0.669906	6.94029e-05	0.00114492
283131	nuclear paraspeckle assembly transcript 1	NEAT1	-0.501275	6.94626e-05	0.00114492
8664	eukaryotic translation initiation factor 3 subunit D	EIF3D	-0.375391	6.94179e-05	0.00114492
10499	nuclear receptor coactivator 2	NCOA2	-0.435446	7.00423e-05	0.00115309
54464	5'-3' exoribonuclease 1	XRN1	-0.476084	7.03366e-05	0.00115517
8372	hyaluronidase 3	HYAL3	0.663072	7.02655e-05	0.00115517
50813	COP9 signalosome subunit 7A	COPS7A	0.450078	7.10728e-05	0.0011646
51506	ubiquitin-fold modifier conjugating enzyme 1	UFC1	0.43394	7.10803e-05	0.0011646
10521	DEAD-box helicase 17	DDX17	-0.352684	7.2884e-05	0.00119268
25942	SIN3 transcription regulator family member A	SIN3A	-0.401606	7.2968e-05	0.00119268
64284	RAB17, member RAS oncogene family	RAB17	-0.484105	7.33175e-05	0.00119697
84881	RNA pseudouridine synthase D4	RPUSD4	-0.496493	7.37593e-05	0.00120275
4824	NK3 homeobox 1	NKX3-1	-0.390321	7.63789e-05	0.00124399
5707	proteasome 26S subunit, non-ATPase 1	PSMD1	0.420549	7.85495e-05	0.00127631
7184	heat shock protein 90 beta family member 1	HSP90B1	0.451121	7.90601e-05	0.00128309
51347	TAO kinase 3	TAOK3	-0.49492	7.92967e-05	0.00128541
8776	myotubularin related protein 1	MTMR1	-0.521844	7.98008e-05	0.00129206
10608	MAX dimerization protein 4	MXD4	-0.572808	8.02199e-05	0.00129731
23670	cell migration inducing hyaluronidase 2	CEMIP2	0.490666	8.06783e-05	0.00130319
79778	MICAL like 2	MICALL2	0.693928	8.10283e-05	0.00130731
51816	adenosine deaminase 2	ADA2	-0.53196	8.14009e-05	0.00131178
2591	polypeptide N-acetylgalactosaminyltransferase 3	GALNT3	0.560166	8.18746e-05	0.00131667
3638	insulin induced gene 1	INSIG1	0.415464	8.19528e-05	0.00131667
80267	ER degradation enhancing alpha-mannosidase like protein 3	EDEM3	-0.463726	8.19924e-05	0.00131667
23788	mitochondrial carrier 2	MTCH2	0.438272	8.28122e-05	0.00132829
23677	SH3 domain binding protein 4	SH3BP4	-0.575949	8.33106e-05	0.00133472
3964	galectin 8	LGALS8	-0.422616	8.35102e-05	0.00133636
3615	inosine monophosphate dehydrogenase 2	IMPDH2	-0.394833	8.40002e-05	0.00134107
8359	H4 clustered histone 1	H4C1	0.554641	8.5412e-05	0.00136203
890	cyclin A2	CCNA2	0.416264	8.57533e-05	0.00136589
5033	prolyl 4-hydroxylase subunit alpha 1	P4HA1	0.463859	8.60242e-05	0.00136861
25804	LSM4 homolog, U6 small nuclear RNA and mRNA degradation associated	LSM4	0.474674	8.6436e-05	0.00137357
317781	DEAD-box helicase 51	DDX51	-0.570319	8.6596e-05	0.00137452
374882	transmembrane protein 205	TMEM205	0.419457	8.68863e-05	0.00137632
57498	kinase D interacting substrate 220	KIDINS220	-0.437019	8.69097e-05	0.00137632
25896	integrator complex subunit 7	INTS7	0.433146	8.73036e-05	0.00137985
473	arginine-glutamic acid dipeptide repeats	RERE	-0.520279	8.73338e-05	0.00137985
23466	chromobox 6	CBX6	-0.414662	8.74594e-05	0.00138025
1745	distal-less homeobox 1	DLX1	-0.526711	8.76109e-05	0.00138043
9856	KIAA0319	KIAA0319	0.926365	8.77724e-05	0.00138043
51128	secretion associated Ras related GTPase 1B	SAR1B	0.390836	8.83885e-05	0.00138853
83706	FERM domain containing kindlin 3	FERMT3	0.757243	8.93953e-05	0.00140274
8872	cell division cycle 123	CDC123	0.409027	8.95951e-05	0.00140427
3382	islet cell autoantigen 1	ICA1	-0.444034	9.08523e-05	0.00142087
55731	family with sequence similarity 222 member B	FAM222B	-0.430607	9.08613e-05	0.00142087
4141	methionyl-tRNA synthetase 1	MARS1	0.353328	9.13043e-05	0.00142618
8661	eukaryotic translation initiation factor 3 subunit A	EIF3A	-0.496888	9.24072e-05	0.00144013
84541	kelch repeat and BTB domain containing 8	KBTBD8	0.723962	9.31365e-05	0.00144985
199857	ALG14 UDP-N-acetylglucosaminyltransferase subunit	ALG14	0.669879	9.33051e-05	0.00145083
56901	NDUFA4 mitochondrial complex associated like 2	NDUFA4L2	0.639622	9.38948e-05	0.0014567
23318	terminal uridylyl transferase 4	TUT4	-0.421781	9.40161e-05	0.00145693
116931	mediator complex subunit 12L	MED12L	0.654028	9.43809e-05	0.00146094
5042	poly(A) binding protein cytoplasmic 3	PABPC3	-0.571947	9.56425e-05	0.0014788
25803	SAM pointed domain containing ETS transcription factor	SPDEF	-0.434642	9.58357e-05	0.00148012
7071	Kruppel like factor 10	KLF10	0.458083	9.66449e-05	0.00149094
10551	anterior gradient 2, protein disulphide isomerase family member	AGR2	0.561194	9.69786e-05	0.00149273
53938	peptidylprolyl isomerase like 3	PPIL3	0.567536	9.68829e-05	0.00149273
25807	rhomboid domain containing 3	RHBDD3	0.654309	9.7247e-05	0.00149519
64834	ELOVL fatty acid elongase 1	ELOVL1	0.422932	9.77605e-05	0.00149972
282991	biogenesis of lysosomal organelles complex 1 subunit 2	BLOC1S2	0.496615	9.88092e-05	0.00151412
873	carbonyl reductase 1	CBR1	0.540974	9.98222e-05	0.00152623
80230	RUN and FYVE domain containing 1	RUFY1	-0.499294	0.000100563	0.00153586
3476	immunoglobulin binding protein 1	IGBP1	-0.490396	0.000101236	0.00154441
27075	tetraspanin 13	TSPAN13	0.489272	0.000102629	0.00156219
441531	phosphoglycerate mutase family member 4	PGAM4	0.566703	0.000102585	0.00156219
57506	mitochondrial antiviral signaling protein	MAVS	-0.416651	0.000103182	0.00156887
10038	poly(ADP-ribose) polymerase 2	PARP2	0.451231	0.000104663	0.00158733
11153	FIC domain protein adenylyltransferase	FICD	0.533655	0.000104609	0.00158733
153830	ring finger protein 145	RNF145	-0.561826	0.000104743	0.00158733
6097	RAR related orphan receptor C	RORC	-0.831446	0.000105663	0.0015995
6659	SRY-box transcription factor 4	SOX4	-0.435621	0.0001084	0.00163913
7581	zinc finger protein 33A	ZNF33A	-0.417924	0.000108842	0.00164401
5563	protein kinase AMP-activated catalytic subunit alpha 2	PRKAA2	-0.472728	0.000109146	0.00164548
8086	aladin WD repeat nucleoporin	AAAS	-0.480006	0.000109179	0.00164548
4536	NADH dehydrogenase subunit 2	MT-ND2	0.483893	0.000109558	0.00164938
4221	menin 1	MEN1	-0.432471	0.000110883	0.00166386
23522	lysine acetyltransferase 6B	KAT6B	-0.531828	0.000111359	0.00166916
9537	tumor protein p53 inducible protein 11	TP53I11	-0.423782	0.000111728	0.00167288
10076	protein tyrosine phosphatase receptor type U	PTPRU	-0.498023	0.00011307	0.0016903
3006	H1.2 linker histone, cluster member	H1-2	0.464625	0.000113138	0.0016903
114569	mal, T cell differentiation protein 2	MAL2	0.371793	0.00011351	0.00169034
23550	pleckstrin and Sec7 domain containing 4	PSD4	-0.43624	0.000113437	0.00169034
26136	testin LIM domain protein	TES	0.392073	0.000113365	0.00169034
871	serpin family H member 1	SERPINH1	-0.592534	0.000114422	0.00170208
55266	transmembrane protein 19	TMEM19	0.414356	0.000114729	0.00170479
8503	phosphoinositide-3-kinase regulatory subunit 3	PIK3R3	0.460242	0.000115406	0.00171299
23658	LSM5 homolog, U6 small nuclear RNA and mRNA degradation associated	LSM5	0.433432	0.000116696	0.00173028
4752	NIMA related kinase 3	NEK3	-0.935693	0.000117904	0.00174524
4539	NADH dehydrogenase subunit 4L	MT-ND4L	0.540956	0.000118395	0.0017498
50999	transmembrane p24 trafficking protein 5	TMED5	0.439359	0.000119137	0.00175888
6383	syndecan 2	SDC2	-0.503055	0.000119271	0.00175896
692148	small Cajal body-specific RNA 10	SCARNA10	0.492423	0.000120407	0.0017719
10974	adipogenesis regulatory factor	ADIRF	0.525216	0.00012139	0.00178445
100507567	RAB11B antisense RNA 1	RAB11B-AS1	-0.709685	0.000121611	0.0017858
391059	ferric chelate reductase 1	FRRS1	0.514289	0.000121812	0.00178684
1523	cut like homeobox 1	CUX1	-0.390926	0.000122413	0.00179373
284403	WD repeat domain 62	WDR62	0.529511	0.000123376	0.00180591
84262	proteasome assembly chaperone 3	PSMG3	0.509702	0.000123684	0.0018085
23649	DNA polymerase alpha 2, accessory subunit	POLA2	0.4455	0.000123893	0.00180962
4774	nuclear factor I A	NFIA	-0.441249	0.000124602	0.00181805
100506100	ZDHHC12 divergent transcript	ZDHHC12-DT	0.700205	0.000124861	0.0018199
51002	TP53RK binding protein	TPRKB	0.574217	0.000125152	0.00182221
93974	ATP synthase inhibitory factor subunit 1	ATP5IF1	0.436591	0.000126391	0.0018383
4605	MYB proto-oncogene like 2	MYBL2	0.417716	0.000129311	0.00187678
23367	La ribonucleoprotein 1, translational regulator	LARP1	-0.462598	0.00012959	0.00187885
7706	tripartite motif containing 25	TRIM25	-0.45078	0.000130493	0.00188994
85236	H2B clustered histone 12	H2BC12	0.454225	0.000130858	0.00189324
51121	ribosomal protein L26 like 1	RPL26L1	0.604055	0.000131826	0.00190523
1075	cathepsin C	CTSC	0.59818	0.000132999	0.00192017
23392	Ecm29 proteasome adaptor and scaffold	ECPAS	-0.400271	0.000134029	0.00192962
5792	protein tyrosine phosphatase receptor type F	PTPRF	-0.346044	0.000133899	0.00192962
91775	neurexophilin and PC-esterase domain family member 3	NXPE3	0.50312	0.000134076	0.00192962
115294	protein-L-isoaspartate (D-aspartate) O-methyltransferase domain containing 1	PCMTD1	-0.471887	0.000135346	0.00194586
51280	golgi membrane protein 1	GOLM1	-0.433986	0.000136597	0.0019618
285671	ring finger protein 180	RNF180	-0.890647	0.000137314	0.00197003
23762	oxysterol binding protein 2	OSBP2	-0.626508	0.000137712	0.00197368
83858	ATPase family AAA domain containing 3B	ATAD3B	0.544819	0.00013867	0.00198327
92370	2-phosphoxylose phosphatase 1	PXYLP1	-0.6975	0.000139546	0.00199165
92689	family with sequence similarity 114 member A1	FAM114A1	-0.544114	0.000140317	0.00200058
153090	DAB2 interacting protein	DAB2IP	-0.533874	0.000140667	0.00200349
254827	N-acetylated alpha-linked acidic dipeptidase like 2	NAALADL2	0.489643	0.000141571	0.00201227
55010	PARP1 binding protein	PARPBP	0.47792	0.000141577	0.00201227
8341	H2B clustered histone 15	H2BC15	0.454614	0.000141988	0.00201602
64105	centromere protein K	CENPK	0.556624	0.000144453	0.0020489
730051	zinc finger protein 814	ZNF814	-0.60341	0.000144896	0.00205307
669	bisphosphoglycerate mutase	BPGM	0.525091	0.000146114	0.00206606
51765	serine/threonine kinase 26	STK26	0.460231	0.00014654	0.00206995
285282	RAB, member of RAS oncogene family like 3	RABL3	0.47347	0.000147683	0.00208181
200916	ribosomal protein L22 like 1	RPL22L1	0.490988	0.000148418	0.00208788
3875	keratin 18	KRT18	-0.358121	0.000148343	0.00208788
4190	malate dehydrogenase 1	MDH1	0.486544	0.00014878	0.0020895
9920	kelch repeat and BTB domain containing 11	KBTBD11	-0.627518	0.000148837	0.0020895
5436	RNA polymerase II subunit G	POLR2G	0.480312	0.000149098	0.00209103
55258	threonine synthase like 2	THNSL2	-0.655973	0.000151667	0.00212093
84885	zinc finger DHHC-type palmitoyltransferase 12	ZDHHC12	0.469468	0.000151693	0.00212093
5190	peroxisomal biogenesis factor 6	PEX6	-0.476928	0.000152623	0.00213175
5721	proteasome activator subunit 2	PSME2	0.4381	0.000154403	0.00215442
5689	proteasome 20S subunit beta 1	PSMB1	0.388632	0.000156428	0.00218046
2091	fibrillarin	FBL	-0.43212	0.000159903	0.00222665
3106	major histocompatibility complex, class I, B	HLA-B	0.680655	0.00016036	0.00223074
3005	H1.0 linker histone	H1-0	-0.363615	0.000161176	0.00223756
4277	MHC class I polypeptide-related sequence B	MICB	0.831463	0.000161099	0.00223756
10440	translocase of inner mitochondrial membrane 17A	TIMM17A	0.423132	0.000162384	0.00225158
9820	cullin 7	CUL7	-0.449155	0.000162514	0.00225158
132	adenosine kinase	ADK	0.473003	0.00016368	0.00226545
57222	endoplasmic reticulum-golgi intermediate compartment 1	ERGIC1	-0.344259	0.000165891	0.00229374
57486	neurolysin	NLN	-0.455934	0.000166086	0.00229412
55233	MOB kinase activator 1A	MOB1A	0.390177	0.000166616	0.00229913
8805	tripartite motif containing 24	TRIM24	-0.355566	0.000169367	0.00233475
5683	proteasome 20S subunit alpha 2	PSMA2	0.460313	0.000170909	0.00235364
2005	ETS transcription factor ELK4	ELK4	-0.384252	0.000171294	0.00235658
55657	zinc finger protein 692	ZNF692	0.459749	0.000172359	0.00236886
85379	KIAA1671	KIAA1671	-0.45374	0.000174135	0.00238849
4047	lanosterol synthase	LSS	0.362449	0.000174808	0.00239533
28999	Kruppel like factor 15	KLF15	-0.562847	0.000175331	0.0024001
57492	AT-rich interaction domain 1B	ARID1B	-0.381825	0.00017681	0.00241793
51133	potassium channel tetramerization domain containing 3	KCTD3	-0.360243	0.000179657	0.00245238
5830	peroxisomal biogenesis factor 5	PEX5	-0.436934	0.000179687	0.00245238
23268	dynamin binding protein	DNMBP	-0.467455	0.000180551	0.00245929
9208	LRR binding FLII interacting protein 1	LRRFIP1	-0.452137	0.000181833	0.0024743
90411	multiple coagulation factor deficiency 2, ER cargo receptor complex subunit	MCFD2	0.396107	0.00018269	0.0024835
22982	disco interacting protein 2 homolog C	DIP2C	-0.447141	0.000183239	0.00248604
55902	acyl-CoA synthetase short chain family member 2	ACSS2	0.421566	0.000183126	0.00248604
124930	ankyrin repeat domain 13B	ANKRD13B	-0.467541	0.000183693	0.00248974
4048	leukotriene A4 hydrolase	LTA4H	-0.404277	0.000184913	0.0025038
9553	mitochondrial ribosomal protein L33	MRPL33	0.494113	0.000186169	0.00251833
9203	zinc finger MYM-type containing 3	ZMYM3	-0.449665	0.000186785	0.00252169
6018	RLF zinc finger	RLF	0.418484	0.00018709	0.00252333
55687	tRNA mitochondrial 2-thiouridylase	TRMU	0.499834	0.000187442	0.00252559
79018	GID complex subunit 4 homolog	GID4	-0.581475	0.000188693	0.00253996
5635	phosphoribosyl pyrophosphate synthetase associated protein 1	PRPSAP1	-0.480477	0.00018917	0.00254389
388962	bolA family member 3	BOLA3	0.644639	0.000189369	0.00254406
2975	general transcription factor IIIC subunit 1	GTF3C1	-0.395792	0.000190983	0.00256324
55871	COBW domain containing 1	CBWD1	-0.439793	0.000194659	0.00261003
8663	eukaryotic translation initiation factor 3 subunit C	EIF3C	-0.388452	0.000195642	0.00262065
47	ATP citrate lyase	ACLY	0.335737	0.000196151	0.00262235
4706	NADH:ubiquinone oxidoreductase subunit AB1	NDUFAB1	0.532837	0.000198917	0.00265416
2886	growth factor receptor bound protein 7	GRB7	-0.485534	0.000199531	0.00265976
896	cyclin D3	CCND3	0.491028	0.000199777	0.00266046
10476	ATP synthase peripheral stalk subunit d	ATP5PD	0.416342	0.000200943	0.00266565
23383	MAU2 sister chromatid cohesion factor	MAU2	-0.442735	0.000200564	0.00266565
4125	mannosidase alpha class 2B member 1	MAN2B1	-0.41229	0.000200553	0.00266565
5865	RAB3B, member RAS oncogene family	RAB3B	-0.448805	0.000200834	0.00266565
55102	autophagy related 2B	ATG2B	-0.421007	0.000201248	0.00266712
80031	semaphorin 6D	SEMA6D	-0.765991	0.00020366	0.00269389
8520	histone acetyltransferase 1	HAT1	0.422016	0.000204012	0.00269594
11176	bromodomain adjacent to zinc finger domain 2A	BAZ2A	-0.396509	0.000204698	0.00270241
64940	stromal antigen 3-like 4 (pseudogene)	STAG3L4	0.503409	0.000205146	0.0027056
84706	glutamic--pyruvic transaminase 2	GPT2	0.419472	0.000205334	0.0027056
124491	transmembrane protein 170A	TMEM170A	0.423721	0.000208362	0.00274287
203547	vacuolar ATPase assembly factor VMA21	VMA21	0.469136	0.000208959	0.00274809
1649	DNA damage inducible transcript 3	DDIT3	0.421212	0.000209237	0.00274912
80221	acyl-CoA synthetase family member 2	ACSF2	-0.750648	0.000211454	0.00277294
197358	NLR family CARD domain containing 3	NLRC3	-0.756384	0.000212617	0.00278381
4155	myelin basic protein	MBP	-0.555863	0.000212689	0.00278381
5111	proliferating cell nuclear antigen	PCNA	0.415471	0.00021292	0.00278419
440026	transmembrane protein 41B	TMEM41B	0.411454	0.000213306	0.00278658
148	adrenoceptor alpha 1A	ADRA1A	-0.483788	0.00021547	0.00280842
54941	ring finger protein 125	RNF125	-0.706109	0.000215512	0.00280842
9563	hexose-6-phosphate dehydrogenase/glucose 1-dehydrogenase	H6PD	-0.468606	0.000215592	0.00280842
664709	heterogeneous nuclear ribonucleoprotein A1 pseudogene 10	HNRNPA1P10	-0.396606	0.000216747	0.00282079
4303	forkhead box O4	FOXO4	-0.699242	0.000217062	0.00282221
664	BCL2 interacting protein 3	BNIP3	0.523942	0.000218295	0.00283556
25949	SYF2 pre-mRNA splicing factor	SYF2	-0.45448	0.000219495	0.00284846
54621	V-set and immunoglobulin domain containing 10	VSIG10	-0.416292	0.0002203	0.0028562
10580	sorbin and SH3 domain containing 1	SORBS1	-0.508794	0.000222871	0.00288682
79567	RHO family interacting cell polarization regulator 1	RIPOR1	-0.4573	0.000224055	0.00289668
829	capping actin protein of muscle Z-line subunit alpha 1	CAPZA1	0.390414	0.000223953	0.00289668
10728	prostaglandin E synthase 3	PTGES3	0.348288	0.000224748	0.00289813
4714	NADH:ubiquinone oxidoreductase subunit B8	NDUFB8	0.490151	0.0002248	0.00289813
8623	acetylserotonin O-methyltransferase like	ASMTL	-0.547913	0.000224541	0.00289813
55924	inka box actin regulator 2	INKA2	0.684023	0.000226222	0.00291373
7020	transcription factor AP-2 alpha	TFAP2A	-0.402727	0.000226819	0.00291867
10217	CTD small phosphatase like	CTDSPL	-0.374668	0.000228328	0.00293115
1340	cytochrome c oxidase subunit 6B1	COX6B1	0.442389	0.00022907	0.00293115
5558	DNA primase subunit 2	PRIM2	0.480255	0.000229051	0.00293115
65062	transmembrane protein 237	TMEM237	0.43112	0.000228811	0.00293115
81931	zinc finger protein 93	ZNF93	0.430817	0.000228353	0.00293115
4301	afadin, adherens junction formation factor	AFDN	-0.369332	0.00023196	0.00295986
79669	chromosome 3 open reading frame 52	C3orf52	0.825919	0.000232298	0.00296143
26521	translocase of inner mitochondrial membrane 8 homolog B	TIMM8B	0.553772	0.000233012	0.00296501
8665	eukaryotic translation initiation factor 3 subunit F	EIF3F	-0.370111	0.00023291	0.00296501
254263	cornichon family AMPA receptor auxiliary protein 2	CNIH2	0.632	0.00023413	0.00297373
55851	presenilin enhancer, gamma-secretase subunit	PSENEN	0.506359	0.000233992	0.00297373
92747	BPI fold containing family B member 1	BPIFB1	-0.803914	0.000235817	0.00299239
10950	BTG anti-proliferation factor 3	BTG3	0.520206	0.000238471	0.00302327
10720	UDP glucuronosyltransferase family 2 member B11	UGT2B11	0.843911	0.000239681	0.00303104
55013	mitochondrial calcium uniporter dominant negative subunit beta	MCUB	0.554073	0.000239809	0.00303104
57605	phosphatidylinositol transfer protein membrane associated 2	PITPNM2	-0.612581	0.000239967	0.00303104
79039	DEAD-box helicase 54	DDX54	-0.377996	0.000239363	0.00303104
7037	transferrin receptor	TFRC	0.345308	0.00024101	0.00304142
9066	synaptotagmin 7	SYT7	-0.414098	0.000242238	0.00305411
51555	peroxisomal biogenesis factor 5 like	PEX5L	0.526531	0.000242844	0.00305894
284348	LY6/PLAUR domain containing 5	LYPD5	0.828862	0.000244068	0.00307154
57610	RAN binding protein 10	RANBP10	-0.47526	0.000244616	0.00307562
7001	peroxiredoxin 2	PRDX2	0.355103	0.000247379	0.00310752
4711	NADH:ubiquinone oxidoreductase subunit B5	NDUFB5	0.462395	0.000250348	0.00314193
51035	UBX domain protein 1	UBXN1	-0.469994	0.000252903	0.00317111
83742	MARVEL domain containing 1	MARVELD1	-0.667651	0.000256346	0.00320935
84542	SANT and BTB domain regulator of CSR	SANBR	0.63195	0.000256421	0.00320935
6996	thymine DNA glycosylase	TDG	0.395157	0.000256954	0.0032131
3855	keratin 7	KRT7	-0.618566	0.000257626	0.00321857
63898	SH2 domain containing 4A	SH2D4A	-0.430971	0.000259467	0.00323568
9529	BAG cochaperone 5	BAG5	-0.389372	0.000259394	0.00323568
26154	ATP binding cassette subfamily A member 12	ABCA12	0.828494	0.000260231	0.00324226
157506	retinol dehydrogenase 10	RDH10	0.634229	0.000261196	0.00325133
892	cyclin C	CCNC	0.414442	0.000262221	0.00326114
1650	dolichyl-diphosphooligosaccharide--protein glycosyltransferase non-catalytic subunit	DDOST	0.36378	0.00026357	0.00326746
55145	THAP domain containing 1	THAP1	0.522768	0.000263682	0.00326746
79581	solute carrier family 52 member 2	SLC52A2	0.405102	0.000263355	0.00326746
80142	prostaglandin E synthase 2	PTGES2	-0.522321	0.000264	0.00326846
4519	cytochrome b	MT-CYB	0.476607	0.000264707	0.00327151
79837	phosphatidylinositol-5-phosphate 4-kinase type 2 gamma	PIP4K2C	0.377398	0.000264723	0.00327151
4338	molybdenum cofactor synthesis 2	MOCS2	0.457966	0.000267036	0.00329712
403	ADP ribosylation factor like GTPase 3	ARL3	0.498218	0.000267379	0.00329839
2079	ERH mRNA splicing and mitosis factor	ERH	0.413239	0.000269543	0.00331811
55270	nudix hydrolase 15	NUDT15	0.48577	0.000269772	0.00331811
5934	RB transcriptional corepressor like 2	RBL2	-0.351195	0.000269944	0.00331811
23114	neurofascin	NFASC	-0.431909	0.000271502	0.00332832
3150	high mobility group nucleosome binding domain 1	HMGN1	0.375772	0.00027117	0.00332832
84951	tensin 4	TNS4	0.763132	0.000271407	0.00332832
6744	ITPR interacting domain containing 2	ITPRID2	0.33383	0.000272549	0.00333818
3797	kinesin family member 3C	KIF3C	-0.662276	0.000276722	0.00338326
675	BRCA2 DNA repair associated	BRCA2	0.397496	0.000276676	0.00338326
138050	heparan-alpha-glucosaminide N-acetyltransferase	HGSNAT	-0.427235	0.000279342	0.00340287
217	aldehyde dehydrogenase 2 family member	ALDH2	-0.779074	0.000278822	0.00340287
54897	castor zinc finger 1	CASZ1	-0.438471	0.000279563	0.00340287
9123	solute carrier family 16 member 3	SLC16A3	0.677128	0.000278812	0.00340287
9926	lysophosphatidylglycerol acyltransferase 1	LPGAT1	0.370096	0.000279566	0.00340287
51111	lysine methyltransferase 5B	KMT5B	-0.404233	0.000283422	0.00344675
7167	triosephosphate isomerase 1	TPI1	0.327323	0.000283986	0.00345056
8970	H2B clustered histone 11	H2BC11	0.514869	0.000284838	0.00345784
57650	cellular inhibitor of PP2A	CIP2A	0.415877	0.000289119	0.00350672
55614	kinesin family member 16B	KIF16B	-0.432515	0.000294547	0.0035694
140735	dynein light chain LC8-type 2	DYNLL2	-0.440481	0.000297552	0.00359313
2617	glycyl-tRNA synthetase 1	GARS1	0.384112	0.000298355	0.00359966
727	complement C5	C5	0.384285	0.000299032	0.00360466
220042	DNA damage induced apoptosis suppressor	DDIAS	0.510936	0.000299996	0.00361311
5737	prostaglandin F receptor	PTGFR	-0.653458	0.000301254	0.00362508
79191	iroquois homeobox 3	IRX3	-0.418156	0.000303492	0.00364644
84900	ring finger protein, transmembrane 2	RNFT2	0.445688	0.00030356	0.00364644
1628	D-box binding PAR bZIP transcription factor	DBP	-0.58867	0.000305023	0.00365761
27328	protocadherin 11 X-linked	PCDH11X	0.518985	0.000305001	0.00365761
354	kallikrein related peptidase 3	KLK3	-0.561119	0.000305958	0.00366563
8507	ectodermal-neural cortex 1	ENC1	-0.406021	0.000307057	0.00367558
4946	ornithine decarboxylase antizyme 1	OAZ1	0.379683	0.000307722	0.00368033
2730	glutamate-cysteine ligase modifier subunit	GCLM	0.514574	0.000308964	0.00368876
55718	RNA polymerase III subunit E	POLR3E	-0.414018	0.000308884	0.00368876
5686	proteasome 20S subunit alpha 5	PSMA5	0.453908	0.000314312	0.00374936
11260	exportin for tRNA	XPOT	0.373989	0.000316936	0.00377737
6950	t-complex 1	TCP1	0.342684	0.000319059	0.0037928
79660	protein phosphatase 1 regulatory subunit 3B	PPP1R3B	-0.4575	0.000319046	0.0037928
81575	apolipoprotein L domain containing 1	APOLD1	-0.506489	0.000318617	0.0037928
483	ATPase Na+/K+ transporting subunit beta 3	ATP1B3	0.491891	0.00031946	0.00379428
57214	cell migration inducing hyaluronidase 1	CEMIP	-0.524596	0.000320604	0.00380458
6787	NIMA related kinase 4	NEK4	-0.46326	0.000321228	0.0038054
64963	mitochondrial ribosomal protein S11	MRPS11	0.486765	0.000321687	0.00380755
993	cell division cycle 25A	CDC25A	0.469574	0.000323014	0.00381997
1719	dihydrofolate reductase	DHFR	0.37708	0.000323996	0.00382499
91768	Cdk5 and Abl enzyme substrate 1	CABLES1	-0.647414	0.00032394	0.00382499
7068	thyroid hormone receptor beta	THRB	-0.522611	0.000325535	0.00383985
7086	transketolase	TKT	-0.345422	0.000329567	0.00388408
23130	autophagy related 2A	ATG2A	-0.525444	0.000329918	0.00388458
2562	gamma-aminobutyric acid type A receptor subunit beta3	GABRB3	-0.407886	0.000330175	0.00388458
89796	neuron navigator 1	NAV1	-0.402119	0.000331204	0.00389335
4060	lumican	LUM	0.812843	0.000331866	0.0038978
54386	TERF2 interacting protein	TERF2IP	-0.434087	0.000332444	0.00390125
51091	Sep (O-phosphoserine) tRNA:Sec (selenocysteine) tRNA synthase	SEPSECS	-0.520471	0.000333387	0.00390897
6493	SIM bHLH transcription factor 2	SIM2	-0.549792	0.000335726	0.00393304
746	transmembrane protein 258	TMEM258	0.478658	0.000337325	0.0039484
10062	nuclear receptor subfamily 1 group H member 3	NR1H3	0.602985	0.000338373	0.00395393
55142	HAUS augmin like complex subunit 2	HAUS2	0.451955	0.000343949	0.00401566
253512	solute carrier family 25 member 30	SLC25A30	-0.458739	0.000348063	0.00405861
607	BCL9 transcription coactivator	BCL9	-0.401741	0.000348218	0.00405861
84726	proline rich coiled-coil 2B	PRRC2B	-0.386122	0.000349378	0.00406713
56252	YLP motif containing 1	YLPM1	-0.44065	0.000352553	0.00409869
23242	cordon-bleu WH2 repeat protein	COBL	-0.439453	0.000354307	0.00411128
25966	C2 calcium dependent domain containing 2	C2CD2	-0.593584	0.000354123	0.00411128
389206	BEN domain containing 4	BEND4	-0.639621	0.000354593	0.00411128
158471	prune homolog 2 with BCH domain	PRUNE2	-0.355525	0.000357143	0.00413455
10243	gephyrin	GPHN	-0.417723	0.000357559	0.00413587
10212	DExD-box helicase 39A	DDX39A	0.370022	0.000358153	0.00413926
56912	intraflagellar transport 46	IFT46	-0.546176	0.000359293	0.00414894
23471	translocation associated membrane protein 1	TRAM1	0.366489	0.000361194	0.00416739
26298	ETS homologous factor	EHF	-0.408167	0.00036261	0.00418022
285381	diphthamide biosynthesis 3	DPH3	0.484489	0.000366298	0.00421918
64759	tensin 3	TNS3	-0.484633	0.000367459	0.00422901
4640	myosin IA	MYO1A	-0.586678	0.000368951	0.00424263
10169	small EDRK-rich factor 2	SERF2	0.455654	0.000372273	0.00427367
56945	mitochondrial ribosomal protein S22	MRPS22	0.427699	0.000377699	0.00432897
65018	PTEN induced kinase 1	PINK1	-0.567731	0.000377721	0.00432897
654483	bolA family member 2B	BOLA2B	0.513781	0.000378545	0.00433479
9978	ring-box 1	RBX1	0.59806	0.00038061	0.00435482
158219	tetratricopeptide repeat domain 39B	TTC39B	0.623116	0.000381502	0.00436139
54148	mitochondrial ribosomal protein L39	MRPL39	0.500765	0.000381986	0.00436328
51258	mitochondrial ribosomal protein L51	MRPL51	0.451516	0.000384973	0.00438646
5217	profilin 2	PFN2	0.422045	0.000384682	0.00438646
54033	RNA binding motif protein 11	RBM11	0.62749	0.000385477	0.00438856
84316	N-alpha-acetyltransferase 38, NatC auxiliary subunit	NAA38	0.519921	0.000385961	0.00439043
10093	actin related protein 2/3 complex subunit 4	ARPC4	0.452832	0.000387928	0.00440587
79813	euchromatic histone lysine methyltransferase 1	EHMT1	-0.378727	0.00038796	0.00440587
5499	protein phosphatase 1 catalytic subunit alpha	PPP1CA	0.404553	0.000393003	0.00445945
6595	SWI/SNF related, matrix associated, actin dependent regulator of chromatin, subfamily a, member 2	SMARCA2	-0.420385	0.000397558	0.00450741
27175	tubulin gamma 2	TUBG2	0.476053	0.000400297	0.00453472
25894	pleckstrin homology and RhoGEF domain containing G4	PLEKHG4	-0.63916	0.000401077	0.00453606
10483	SEC23 homolog B, COPII coat complex component	SEC23B	0.334671	0.000402245	0.00454553
29097	cornichon family AMPA receptor auxiliary protein 4	CNIH4	0.459225	0.000403353	0.00455237
8897	myotubularin related protein 3	MTMR3	-0.449757	0.000403513	0.00455237
55723	anti-silencing function 1B histone chaperone	ASF1B	0.389577	0.000404055	0.00455474
4085	mitotic arrest deficient 2 like 1	MAD2L1	0.502509	0.000410513	0.00462375
114876	oxysterol binding protein like 1A	OSBPL1A	-0.51115	0.000411469	0.00463071
23598	POZ/BTB and AT hook containing zinc finger 1	PATZ1	-0.453605	0.000415618	0.00467045
4541	NADH dehydrogenase subunit 6	MT-ND6	0.474628	0.000415681	0.00467045
175	aspartylglucosaminidase	AGA	0.601709	0.000416204	0.00467251
4952	OCRL inositol polyphosphate-5-phosphatase	OCRL	-0.36723	0.000417559	0.00468389
4430	myosin IB	MYO1B	-0.438421	0.000422595	0.00473652
51569	ubiquitin fold modifier 1	UFM1	0.391317	0.000425389	0.00476395
375056	MIA SH3 domain ER export factor 3	MIA3	-0.426542	0.000425835	0.00476505
9698	pumilio RNA binding family member 1	PUM1	-0.351746	0.000426288	0.00476624
284273	zinc binding alcohol dehydrogenase domain containing 2	ZADH2	-0.41936	0.000427695	0.00477032
57509	microtubule associated scaffold protein 1	MTUS1	-0.378126	0.000427686	0.00477032
9665	meiosis regulator and mRNA stability factor 1	MARF1	-0.44089	0.000427033	0.00477032
5427	DNA polymerase epsilon 2, accessory subunit	POLE2	0.478067	0.000428908	0.00477995
26122	enhancer of polycomb homolog 2	EPC2	-0.484706	0.000432517	0.00481236
55316	radical S-adenosyl methionine domain containing 1	RSAD1	-0.471722	0.00043359	0.00482039
389072	pleckstrin homology domain containing M3	PLEKHM3	-0.514069	0.000436079	0.00484415
4694	NADH:ubiquinone oxidoreductase subunit A1	NDUFA1	0.425222	0.000437359	0.00485444
8340	H2B clustered histone 13	H2BC13	0.443835	0.000439097	0.00486979
10767	HBS1 like translational GTPase	HBS1L	0.377012	0.000441702	0.00489473
41	acid sensing ion channel subunit 1	ASIC1	-0.614579	0.000442335	0.00489779
50855	par-6 family cell polarity regulator alpha	PARD6A	0.581042	0.000445545	0.00492936
26007	triokinase and FMN cyclase	TKFC	-0.406405	0.000449606	0.00496628
9818	nucleoporin 58	NUP58	0.349877	0.000449431	0.00496628
9689	basic leucine zipper and W2 domains 1	BZW1	0.383001	0.000454451	0.00501577
282890	zinc finger protein 311	ZNF311	-0.767783	0.000455537	0.00502371
10434	lysophospholipase 1	LYPLA1	0.417615	0.000459258	0.00506069
221002	RasGEF domain family member 1A	RASGEF1A	-0.52107	0.000462948	0.00509725
103	adenosine deaminase RNA specific	ADAR	-0.367062	0.000463329	0.00509736
11130	ZW10 interacting kinetochore protein	ZWINT	0.37393	0.000463902	0.00509876
84668	family with sequence similarity 126 member A	FAM126A	0.399132	0.000464198	0.00509876
25937	WW domain containing transcription regulator 1	WWTR1	-0.660888	0.00046551	0.00510908
23506	BICRA like chromatin remodeling complex associated protein	BICRAL	-0.398467	0.000466446	0.00511526
28998	mitochondrial ribosomal protein L13	MRPL13	0.4745	0.000466904	0.0051162
160518	DENN domain containing 5B	DENND5B	-0.460549	0.000470511	0.00515161
26160	intraflagellar transport 172	IFT172	-0.458551	0.000471988	0.00515545
291	solute carrier family 25 member 4	SLC25A4	0.410942	0.000471676	0.00515545
23022	palladin, cytoskeletal associated protein	PALLD	0.589822	0.000481566	0.00523763
51129	angiopoietin like 4	ANGPTL4	-0.558091	0.000480485	0.00523763
54329	G protein-coupled receptor 85	GPR85	0.686255	0.000481217	0.00523763
59286	ubiquitin like 5	UBL5	0.500767	0.000480635	0.00523763
7262	pleckstrin homology like domain family A member 2	PHLDA2	0.824455	0.00048104	0.00523763
729830	FHF complex subunit HOOK interacting protein 1A	FHIP1A	-0.377825	0.0004818	0.00523763
605	BAF chromatin remodeling complex subunit BCL7A	BCL7A	-0.378545	0.00048615	0.00528073
5087	PBX homeobox 1	PBX1	-0.477985	0.000489064	0.00530023
6674	sperm associated antigen 1	SPAG1	0.549788	0.000489104	0.00530023
8354	H3 clustered histone 11	H3C11	0.457712	0.000488479	0.00530023
55110	mago homolog B, exon junction complex subunit	MAGOHB	0.409842	0.000490364	0.00530969
200845	potassium channel tetramerization domain containing 6	KCTD6	-0.73459	0.0004909	0.00531132
51714	selenoprotein T	SELENOT	0.488179	0.000491993	0.00531895
357	shroom family member 2	SHROOM2	-0.603354	0.000494041	0.00533689
10898	cleavage and polyadenylation specific factor 4	CPSF4	-0.380911	0.000494722	0.00534004
677826	small nucleolar RNA, H/ACA box 3B	SNORA3B	0.786278	0.000497206	0.00536264
54732	transmembrane p24 trafficking protein 9	TMED9	0.405612	0.000500088	0.00538949
94121	synaptotagmin like 4	SYTL4	-0.58532	0.000501372	0.00539909
10735	stromal antigen 2	STAG2	-0.351926	0.000503101	0.00540922
51063	calcium homeostasis modulator family member 2	CALHM2	-0.425444	0.000503038	0.00540922
27339	pre-mRNA processing factor 19	PRPF19	-0.353624	0.000505292	0.00542428
84905	zinc finger protein 341	ZNF341	0.688732	0.000505095	0.00542428
100129518	SOD2 overlapping transcript 1	SOD2-OT1	0.692321	0.000507928	0.00544833
5763	parathymosin	PTMS	-0.330967	0.000510973	0.0054767
150678	COP9 signalosome subunit 9	COPS9	0.52118	0.000514379	0.00550892
6183	mitochondrial ribosomal protein S12	MRPS12	0.513192	0.000515481	0.00551641
441027	transmembrane protein 150C	TMEM150C	-0.794247	0.00051627	0.00552055
8871	synaptojanin 2	SYNJ2	-0.49234	0.000516965	0.00552368
221150	spindle and kinetochore associated complex subunit 3	SKA3	0.418686	0.0005199	0.00555072
7360	UDP-glucose pyrophosphorylase 2	UGP2	0.394418	0.000524729	0.005596
8934	RAB29, member RAS oncogene family	RAB29	-0.416446	0.000524956	0.005596
10318	TNFAIP3 interacting protein 1	TNIP1	-0.400466	0.000529711	0.0056423
4513	cytochrome c oxidase subunit II	MT-CO2	0.448806	0.000534451	0.00568838
23164	myosin phosphatase Rho interacting protein	MPRIP	-0.364024	0.000535564	0.0056914
80312	tet methylcytosine dioxygenase 1	TET1	-0.544066	0.000535345	0.0056914
83932	SprT-like N-terminal domain	SPRTN	0.447573	0.000537651	0.00570917
152137	coiled-coil domain containing 50	CCDC50	-0.426077	0.000538069	0.00570919
51248	PDZ domain containing 11	PDZD11	0.447691	0.000541683	0.00574309
64849	solute carrier family 13 member 3	SLC13A3	-0.459279	0.000543887	0.00575757
9644	SH3 and PX domains 2A	SH3PXD2A	-0.58994	0.000543728	0.00575757
10347	ATP binding cassette subfamily A member 7	ABCA7	0.452642	0.000548773	0.00580482
23612	pleckstrin homology like domain family A member 3	PHLDA3	0.612562	0.000554373	0.00585954
3705	inositol-tetrakisphosphate 1-kinase	ITPK1	-0.369784	0.000558417	0.00589774
153241	centrosomal protein 120	CEP120	-0.498501	0.000558917	0.00589849
257407	chromosome 2 open reading frame 72	C2orf72	-0.481535	0.00056156	0.00592183
51126	N-alpha-acetyltransferase 20, NatB catalytic subunit	NAA20	0.410994	0.000564438	0.0059476
1459	casein kinase 2 alpha 2	CSNK2A2	-0.480535	0.00056671	0.00596697
9448	mitogen-activated protein kinase kinase kinase kinase 4	MAP4K4	-0.388617	0.000568315	0.00597928
23235	salt inducible kinase 2	SIK2	-0.375014	0.000570372	0.00599531
27132	copine 7	CPNE7	-0.385674	0.00057155	0.00599531
51144	hydroxysteroid 17-beta dehydrogenase 12	HSD17B12	0.358245	0.000571585	0.00599531
79070	protein O-glucosyltransferase 2	POGLUT2	0.622628	0.000571488	0.00599531
699	BUB1 mitotic checkpoint serine/threonine kinase	BUB1	0.356759	0.000576227	0.00603939
255758	dynein light chain Tctex-type 2B	DYNLT2B	0.601794	0.000579269	0.00606664
6726	signal recognition particle 9	SRP9	0.394131	0.000581646	0.00608689
63875	mitochondrial ribosomal protein L17	MRPL17	0.416899	0.000582963	0.00609602
833	cysteinyl-tRNA synthetase 1	CARS1	0.396002	0.000587638	0.00614023
25824	peroxiredoxin 5	PRDX5	0.394765	0.000590308	0.00615876
54821	ERCC excision repair 6 like, spindle assembly checkpoint helicase	ERCC6L	0.476085	0.000590067	0.00615876
677882	small nucleolar RNA, H/ACA box 59B	SNORA59A	0.736102	0.000598261	0.00623699
6134	ribosomal protein L10	RPL10	-0.394292	0.000599218	0.00624223
9232	PTTG1 regulator of sister chromatid separation, securin	PTTG1	0.404794	0.000600014	0.00624578
157313	cell division cycle associated 2	CDCA2	0.421158	0.000602483	0.00625566
2521	FUS RNA binding protein	FUS	-0.484129	0.000602785	0.00625566
463	zinc finger homeobox 3	ZFHX3	-0.399475	0.000602199	0.00625566
521	ATP synthase membrane subunit e	ATP5ME	0.456721	0.000601693	0.00625566
8339	H2B clustered histone 8	H2BC8	0.432813	0.00060475	0.00627131
7994	lysine acetyltransferase 6A	KAT6A	-0.386262	0.000606617	0.00628593
51192	chemokine like factor	CKLF	0.597301	0.000607152	0.00628672
10426	tubulin gamma complex associated protein 3	TUBGCP3	-0.416893	0.000608615	0.00629713
285605	DTW domain containing 2	DTWD2	0.466383	0.00061059	0.0063128
4853	notch receptor 2	NOTCH2	-0.359518	0.000612006	0.00631614
79586	chondroitin polymerizing factor	CHPF	0.464081	0.000612293	0.00631614
90637	zinc finger AN1-type containing 2A	ZFAND2A	0.533595	0.000611926	0.00631614
10096	actin related protein 3	ACTR3	0.341398	0.000613218	0.00632094
51768	transmembrane 7 superfamily member 3	TM7SF3	0.359731	0.000614984	0.00633438
79791	F-box protein 31	FBXO31	-0.415909	0.000623577	0.00641807
2674	GDNF family receptor alpha 1	GFRA1	-0.74029	0.000624972	0.00642761
116832	ribosomal protein L39 like	RPL39L	0.509087	0.000627198	0.00644568
6628	small nuclear ribonucleoprotein polypeptides B and B1	SNRPB	0.442955	0.000628322	0.0064524
7436	very low density lipoprotein receptor	VLDLR	0.514724	0.000629917	0.00646394
29068	zinc finger and BTB domain containing 44	ZBTB44	-0.37531	0.000631118	0.00646898
54499	transmembrane and coiled-coil domains 1	TMCO1	0.353017	0.00063135	0.00646898
54968	transmembrane protein 70	TMEM70	0.511264	0.000632815	0.00647916
84617	tubulin beta 6 class V	TUBB6	0.497636	0.000634267	0.00648918
51699	VPS29 retromer complex component	VPS29	0.414918	0.000635215	0.00649404
64400	AKT interacting protein	AKTIP	0.494669	0.000636365	0.00650096
5098	protocadherin gamma subfamily C, 3	PCDHGC3	-0.596788	0.000640609	0.00653945
57670	KIAA1549	KIAA1549	-0.436822	0.000642088	0.00654968
26519	translocase of inner mitochondrial membrane 10	TIMM10	0.477257	0.000643944	0.00656374
22824	heat shock protein family A (Hsp70) member 4 like	HSPA4L	0.378328	0.000645127	0.00657091
10092	actin related protein 2/3 complex subunit 5	ARPC5	0.442668	0.000647124	0.00658559
152559	progestin and adipoQ receptor family member 3	PAQR3	0.566577	0.000647527	0.00658559
58473	pleckstrin homology domain containing B1	PLEKHB1	-0.615941	0.000655692	0.00665877
56890	Mdm1 nuclear protein	MDM1	0.442871	0.000659057	0.00668799
57619	shroom family member 3	SHROOM3	-0.364929	0.000660146	0.00669409
285521	cytochrome c oxidase assembly factor COX18	COX18	0.400755	0.000663303	0.00671618
7334	ubiquitin conjugating enzyme E2 N	UBE2N	0.433706	0.00066327	0.00671618
677774	small Cajal body-specific RNA 1	SCARNA1	0.738322	0.00066501	0.00672851
388403	yippee like 2	YPEL2	-0.561633	0.000666388	0.00673749
79135	apolipoprotein O	APOO	0.532944	0.000668352	0.00675237
26800	small nucleolar RNA, C/D box 49A	SNORD49A	0.589067	0.000675052	0.00681504
5805	6-pyruvoyltetrahydropterin synthase	PTS	0.515639	0.000681167	0.00687173
27183	vacuolar protein sorting 4 homolog A	VPS4A	-0.395933	0.000683013	0.0068853
8460	tyrosylprotein sulfotransferase 1	TPST1	0.487989	0.00068786	0.00692399
23491	carboxylesterase 3	CES3	-0.514552	0.000688456	0.00692491
392	Rho GTPase activating protein 1	ARHGAP1	-0.418851	0.000696062	0.00699117
145407	armadillo like helical domain containing 4	ARMH4	-0.596092	0.000699895	0.0070219
51686	ornithine decarboxylase antizyme 3	OAZ3	0.660126	0.000700144	0.0070219
79968	WD repeat domain 76	WDR76	0.367617	0.000701614	0.0070315
100506211	MIR210 host gene	MIR210HG	0.779564	0.000703492	0.00704518
665	BCL2 interacting protein 3 like	BNIP3L	0.379697	0.000705709	0.00706224
84296	GINS complex subunit 4	GINS4	0.511552	0.000708642	0.00708642
5101	protocadherin 9	PCDH9	0.6728	0.00070942	0.00708904
5315	pyruvate kinase M1/2	PKM	0.295309	0.000710474	0.00709441
1763	DNA replication helicase/nuclease 2	DNA2	0.41159	0.000712309	0.00710426
84769	MPV17 mitochondrial inner membrane protein like 2	MPV17L2	0.452914	0.000712496	0.00710426
10981	RAB32, member RAS oncogene family	RAB32	0.62321	0.000714101	0.00710994
7220	transient receptor potential cation channel subfamily C member 1	TRPC1	0.594905	0.000713783	0.00710994
3082	hepatocyte growth factor	HGF	0.385221	0.000717141	0.00713503
211	5'-aminolevulinate synthase 1	ALAS1	0.38688	0.000720183	0.00716011
10960	lectin, mannose binding 2	LMAN2	0.363721	0.000720917	0.00716222
10687	PNMA family member 2	PNMA2	-0.537976	0.000723085	0.00717857
9764	KIAA0513	KIAA0513	0.516513	0.000725293	0.00719529
10018	BCL2 like 11	BCL2L11	-0.481837	0.000728791	0.00722477
3977	LIF receptor subunit alpha	LIFR	-0.484524	0.00073351	0.0072663
5717	proteasome 26S subunit, non-ATPase 11	PSMD11	0.380035	0.000735119	0.00727699
3068	heparin binding growth factor	HDGF	-0.382174	0.000745865	0.00737805
3833	kinesin family member C1	KIFC1	0.335336	0.000747999	0.00739383
26018	leucine rich repeats and immunoglobulin like domains 1	LRIG1	-0.53056	0.000756264	0.00746477
85301	collagen type XXVII alpha 1 chain	COL27A1	-0.601881	0.000755857	0.00746477
10312	T cell immune regulator 1, ATPase H+ transporting V0 subunit a3	TCIRG1	0.571637	0.000758031	0.00747684
112	adenylate cyclase 6	ADCY6	-0.318823	0.000759029	0.00747786
148113	cartilage intermediate layer protein 2	CILP2	-0.714133	0.000760167	0.00748179
1595	cytochrome P450 family 51 subfamily A member 1	CYP51A1	0.341498	0.000764273	0.00751143
23168	RTF1 homolog, Paf1/RNA polymerase II complex component	RTF1	-0.3679	0.000763739	0.00751143
26578	osteoclast stimulating factor 1	OSTF1	0.474081	0.00076555	0.00751322
55247	nei like DNA glycosylase 3	NEIL3	0.505999	0.000765468	0.00751322
9138	Rho guanine nucleotide exchange factor 1	ARHGEF1	-0.53974	0.000770854	0.00755988
122953	Jun dimerization protein 2	JDP2	0.689232	0.000773333	0.00757519
9275	BAF chromatin remodeling complex subunit BCL7B	BCL7B	0.405376	0.000773519	0.00757519
5613	protein kinase X-linked	PRKX	-0.497194	0.000775728	0.00759141
64981	mitochondrial ribosomal protein L34	MRPL34	0.555771	0.000776617	0.0075947
118429	ANTXR cell adhesion molecule 2	ANTXR2	-0.566145	0.000777851	0.00760135
114991	zinc finger protein 618	ZNF618	-0.410739	0.000779553	0.00761257
7555	CCHC-type zinc finger nucleic acid binding protein	CNBP	-0.376675	0.00078202	0.00763123
6239	ras responsive element binding protein 1	RREB1	-0.381792	0.000783588	0.00764109
29886	sorting nexin 8	SNX8	-0.51504	0.000784779	0.00764728
10733	polo like kinase 4	PLK4	0.378744	0.000787408	0.00766202
4053	latent transforming growth factor beta binding protein 2	LTBP2	-0.602554	0.000787356	0.00766202
6029	RNA component of signal recognition particle 7SL1	RN7SL1	0.465991	0.000790747	0.00768906
51282	SCAN domain containing 1	SCAND1	0.57509	0.000793981	0.00771504
100129543	zinc finger protein 730	ZNF730	0.475197	0.000796653	0.00773553
23133	PHD finger protein 8	PHF8	-0.405494	0.000806031	0.00782106
81624	diaphanous related formin 3	DIAPH3	0.367921	0.000811064	0.00786434
7084	thymidine kinase 2	TK2	-0.460097	0.000814638	0.00789342
91319	derlin 3	DERL3	0.423997	0.000818701	0.0079272
85363	tripartite motif containing 5	TRIM5	0.46494	0.000820815	0.00794207
7784	zona pellucida glycoprotein 3	ZP3	-0.506778	0.000827379	0.00799994
6603	SWI/SNF related, matrix associated, actin dependent regulator of chromatin, subfamily d, member 2	SMARCD2	-0.347034	0.000828292	0.00800313
55250	elongator acetyltransferase complex subunit 2	ELP2	-0.353437	0.000831866	0.00803201
6728	signal recognition particle 19	SRP19	0.438916	0.000833706	0.00804412
8836	gamma-glutamyl hydrolase	GGH	0.727723	0.000838998	0.0080895
10220	growth differentiation factor 11	GDF11	0.397265	0.000840336	0.00809671
4695	NADH:ubiquinone oxidoreductase subunit A2	NDUFA2	0.531011	0.000840965	0.00809709
645426	transmembrane protein 191C	TMEM191C	0.793517	0.000842343	0.00810467
25788	RAD54 homolog B	RAD54B	0.441848	0.000843169	0.00810694
78987	cysteine rich with EGF like domains 1	CRELD1	0.36891	0.000844144	0.00811063
3949	low density lipoprotein receptor	LDLR	0.289167	0.000846602	0.00811721
4088	SMAD family member 3	SMAD3	-0.501013	0.0008466	0.00811721
79882	zinc finger CCCH-type containing 14	ZC3H14	-0.358014	0.000846291	0.00811721
5860	quinoid dihydropteridine reductase	QDPR	-0.786826	0.000848053	0.00812545
203068	tubulin beta class I	TUBB	0.319553	0.000852793	0.00816517
1277	collagen type I alpha 1 chain	COL1A1	0.714581	0.000856308	0.0081874
4540	NADH dehydrogenase subunit 5	MT-ND5	0.43317	0.000858355	0.00820126
780	discoidin domain receptor tyrosine kinase 1	DDR1	-0.303115	0.000864662	0.00825577
64793	centrosomal protein 85	CEP85	0.367792	0.000866945	0.00826608
8204	nuclear receptor interacting protein 1	NRIP1	-0.376982	0.000866701	0.00826608
22909	FANCD2 and FANCI associated nuclease 1	FAN1	-0.419762	0.000874148	0.0083232
219899	tubulin folding cofactor E like	TBCEL	-0.457691	0.000877391	0.00834829
155370	SBDS pseudogene 1	SBDSP1	0.445503	0.000880748	0.00837443
153364	metallo-beta-lactamase domain containing 2	MBLAC2	-0.603132	0.000882493	0.00838521
9156	exonuclease 1	EXO1	0.375795	0.000883928	0.00839304
259282	biorientation of chromosomes in cell division 1 like 1	BOD1L1	-0.426171	0.000885168	0.0083932
57575	protocadherin 10	PCDH10	0.635805	0.000884761	0.0083932
2782	G protein subunit beta 1	GNB1	-0.310986	0.000888478	0.00841878
9742	intraflagellar transport 140	IFT140	-0.521529	0.000890295	0.00843017
55915	LanC like 2	LANCL2	-0.533619	0.000891212	0.00843304
100287616	LOXL1 antisense RNA 1	LOXL1-AS1	-0.741967	0.000891933	0.00843405
256987	serine incorporator 5	SERINC5	-0.379202	0.000895808	0.00846486
8366	H4 clustered histone 2	H4C2	0.385667	0.000900241	0.0085009
2817	glypican 1	GPC1	0.510674	0.000914323	0.00862794
55709	kelch repeat and BTB domain containing 4	KBTBD4	0.496902	0.000916997	0.00864723
133022	translocation associated membrane protein 1 like 1	TRAM1L1	-0.551357	0.000921814	0.00867676
80764	THAP domain containing 7	THAP7	0.450739	0.000922024	0.00867676
1382	cellular retinoic acid binding protein 2	CRABP2	0.667895	0.000923694	0.00868652
440465	BAIAP2 divergent transcript	BAIAP2-DT	-0.496958	0.000925315	0.00869513
581	BCL2 associated X, apoptosis regulator	BAX	0.465688	0.000925876	0.00869513
51375	sorting nexin 7	SNX7	0.426593	0.00092773	0.00870658
8837	CASP8 and FADD like apoptosis regulator	CFLAR	-0.369131	0.000930523	0.00872683
51742	AT-rich interaction domain 4B	ARID4B	-0.357755	0.000933763	0.00874941
57587	cilia and flagella associated protein 97	CFAP97	-0.359796	0.000934843	0.00874941
79598	centrosomal protein 97	CEP97	0.343892	0.000934292	0.00874941
3703	STT3 oligosaccharyltransferase complex catalytic subunit A	STT3A	0.310323	0.000944445	0.00882725
5129	cyclin dependent kinase 18	CDK18	-0.574243	0.000944362	0.00882725
4548	5-methyltetrahydrofolate-homocysteine methyltransferase	MTR	-0.374546	0.000946349	0.00883903
64745	methyltransferase like 17	METTL17	0.384176	0.000948562	0.00885367
54762	GRAM domain containing 1C	GRAMD1C	0.662934	0.000958799	0.00894314
23046	kinesin family member 21B	KIF21B	0.792676	0.000962403	0.00897067
1387	CREB binding protein	CREBBP	-0.380021	0.000963912	0.00897864
2969	general transcription factor IIi	GTF2I	-0.345068	0.000965211	0.00898465
503637	double homeobox A pseudogene 8	DUXAP8	-0.405592	0.000974774	0.00906751
10902	bromodomain containing 8	BRD8	-0.371806	0.000977019	0.00908224
147798	transmembrane channel like 4	TMC4	-0.417711	0.000980117	0.00910488
9789	signal peptidase complex subunit 2	SPCS2	0.441393	0.000982139	0.00911749
2039	dematin actin binding protein	DMTN	-0.474527	0.000983639	0.00912524
100037417	D-dopachrome tautomerase like	DDTL	0.604622	0.00098495	0.00913124
100037417	D-dopachrome tautomerase like	DDT	0.604622	0.00098495	0.00913124
8795	TNF receptor superfamily member 10b	TNFRSF10B	0.362131	0.00098639	0.00913842
2305	forkhead box M1	FOXM1	0.345516	0.000997813	0.00923801
647946	MIR924 host gene	MIR924HG	0.686785	0.00100561	0.00930393
7752	zinc finger protein 200	ZNF200	0.529005	0.00100997	0.00933607
89891	dynein 2 intermediate chain 2	DYNC2I2	0.389558	0.00101044	0.00933607
51081	mitochondrial ribosomal protein S7	MRPS7	0.400118	0.00101276	0.00935114
22875	ectonucleotide pyrophosphatase/phosphodiesterase 4	ENPP4	0.378313	0.0010304	0.0095013
79745	CAP-Gly domain containing linker protein family member 4	CLIP4	-0.554928	0.00103356	0.00951902
158584	fatty acid amide hydrolase 2	FAAH2	-0.539917	0.00104316	0.0095971
84817	thioredoxin domain containing 17	TXNDC17	0.480515	0.00104359	0.0095971
11046	solute carrier family 35 member D2	SLC35D2	-0.506437	0.00104531	0.00960654
192670	argonaute RISC component 4	AGO4	-0.368143	0.00104819	0.00962652
63967	claspin	CLSPN	0.394426	0.00105225	0.0096573
522	ATP synthase peripheral stalk subunit F6	ATP5PF	0.398239	0.001054	0.00966692
1854	deoxyuridine triphosphatase	DUT	0.405654	0.00106259	0.00973276
65065	neurobeachin like 1	NBEAL1	-0.326313	0.00106189	0.00973276
10765	lysine demethylase 5B	KDM5B	-0.374512	0.00106424	0.00974138
29095	ORMDL sphingolipid biosynthesis regulator 2	ORMDL2	0.460259	0.00107024	0.00978799
348793	WD repeat domain 53	WDR53	0.558541	0.00107076	0.00978799
26515	translocase of inner mitochondrial membrane 10B	TIMM10B	0.372897	0.00107858	0.00984634
8883	NEDD8 activating enzyme E1 subunit 1	NAE1	0.364672	0.00107931	0.00984646
54910	semaphorin 4C	SEMA4C	-0.433236	0.00108013	0.00984744
11173	ADAM metallopeptidase with thrombospondin type 1 motif 7	ADAMTS7	0.796906	0.00108406	0.00985704
163227	zinc finger protein 100	ZNF100	0.342161	0.00108196	0.00985704
25988	histone H4 transcription factor	HINFP	-0.446522	0.00108353	0.00985704
54443	anillin actin binding protein	ANLN	0.338069	0.0010875	0.00988177
55421	nuclear cap binding subunit 3	NCBP3	-0.3917	0.00108832	0.00988268
8650	NUMB endocytic adaptor protein	NUMB	-0.368674	0.00108999	0.00989132
100188893	translocase of outer mitochondrial membrane 6	TOMM6	0.411874	0.00109824	0.0099308
10397	N-myc downstream regulated 1	NDRG1	-0.40683	0.00109868	0.0099308
4329	aldehyde dehydrogenase 6 family member A1	ALDH6A1	-0.400701	0.00109619	0.0099308
5064	paralemmin	PALM	-0.58967	0.00109828	0.0099308
5136	phosphodiesterase 1A	PDE1A	0.781922	0.00109841	0.0099308
55173	mitochondrial ribosomal protein S10	MRPS10	0.410454	0.0010963	0.0099308
1647	growth arrest and DNA damage inducible alpha	GADD45A	0.601898	0.00110064	0.00994193
401466	ribosomal biogenesis factor	RBIS	0.556727	0.00110241	0.00995143
55007	family with sequence similarity 118 member A	FAM118A	-0.420898	0.00110726	0.00998203
22837	cordon-bleu WH2 repeat protein like 1	COBLL1	-0.396259	0.00112376	0.0101063
5465	peroxisome proliferator activated receptor alpha	PPARA	-0.466806	0.00112434	0.0101063
6118	replication protein A2	RPA2	0.366767	0.0011223	0.0101063
6432	serine and arginine rich splicing factor 7	SRSF7	0.342774	0.00112721	0.0101221
81930	kinesin family member 18A	KIF18A	0.407252	0.00112856	0.0101275
10124	ADP ribosylation factor like GTPase 4A	ARL4A	0.385612	0.00113863	0.0101979
4670	heterogeneous nuclear ribonucleoprotein M	HNRNPM	-0.359663	0.00113819	0.0101979
23594	origin recognition complex subunit 6	ORC6	0.438243	0.00114494	0.0102343
790955	ubiquinol-cytochrome c reductase complex assembly factor 3	UQCC3	-0.602126	0.0011446	0.0102343
6745	signal sequence receptor subunit 1	SSR1	0.332774	0.00114612	0.0102383
293	solute carrier family 25 member 6	SLC25A6	-0.431563	0.00115141	0.0102694
7295	thioredoxin	TXN	0.409962	0.00115201	0.0102694
1175	adaptor related protein complex 2 subunit sigma 1	AP2S1	0.416664	0.00115976	0.0103265
11235	programmed cell death 10	PDCD10	0.465352	0.00116671	0.0103717
159195	ubiquitin specific peptidase 54	USP54	-0.316529	0.0011678	0.0103717
3712	isovaleryl-CoA dehydrogenase	IVD	-0.382056	0.00116642	0.0103717
4700	NADH:ubiquinone oxidoreductase subunit A6	NDUFA6	0.469686	0.00117333	0.0104136
729967	MORN repeat containing 2	MORN2	0.581845	0.00118977	0.0105459
56662	vault RNA 1-3	VTRNA1-3	0.640233	0.00119123	0.010552
2970	general transcription factor IIi pseudogene 1	GTF2IP1	-0.380326	0.00119239	0.0105554
10838	zinc finger protein 275	ZNF275	-0.452793	0.00119676	0.0105757
153339	transmembrane protein 167A	TMEM167A	0.36991	0.0011956	0.0105757
22844	FERM and PDZ domain containing 1	FRMPD1	0.781208	0.00119699	0.0105757
23272	transcription activation suppressor	TASOR	-0.338451	0.0012068	0.0106546
404093	CUE domain containing 1	CUEDC1	-0.785413	0.00120747	0.0106546
126129	carnitine palmitoyltransferase 1C	CPT1C	0.643527	0.00121626	0.0107252
10175	cornichon family AMPA receptor auxiliary protein 1	CNIH1	0.399238	0.00121749	0.0107292
93058	coenzyme Q10A	COQ10A	-0.624533	0.00122335	0.0107671
30001	endoplasmic reticulum oxidoreductase 1 alpha	ERO1A	0.401105	0.0012274	0.0107889
221092	heterogeneous nuclear ribonucleoprotein U like 2	HNRNPUL2	-0.498943	0.00123067	0.0108107
51564	histone deacetylase 7	HDAC7	-0.438128	0.00123389	0.0108321
1846	dual specificity phosphatase 4	DUSP4	-0.522269	0.00123772	0.0108588
10553	HIV-1 Tat interactive protein 2	HTATIP2	0.634552	0.00124664	0.010923
11128	RNA polymerase III subunit A	POLR3A	-0.373507	0.00124589	0.010923
100289635	zinc finger protein 605	ZNF605	-0.439389	0.00124855	0.0109327
5664	presenilin 2	PSEN2	-0.480544	0.00125756	0.0110047
6392	succinate dehydrogenase complex subunit D	SDHD	0.439959	0.00126964	0.0111032
4781	nuclear factor I B	NFIB	-0.327838	0.00127087	0.0111069
10615	sperm associated antigen 5	SPAG5	0.375295	0.00127841	0.0111541
5694	proteasome 20S subunit beta 6	PSMB6	0.357466	0.0012787	0.0111541
9388	lipase G, endothelial type	LIPG	0.526432	0.00128076	0.011165
23170	tubulin tyrosine ligase like 12	TTLL12	-0.358361	0.00128297	0.0111771
10385	butyrophilin subfamily 2 member A2	BTN2A2	-0.484662	0.00128434	0.011182
58527	ABRA C-terminal like	ABRACL	0.472636	0.0012856	0.0111859
55967	NADH:ubiquinone oxidoreductase subunit A12	NDUFA12	0.46994	0.00128912	0.0112094
9556	ATP synthase membrane subunit j	ATP5MJ	0.433546	0.00129075	0.0112164
9802	DAZ associated protein 2	DAZAP2	-0.302215	0.00129422	0.0112324
26043	UBX domain protein 7	UBXN7	-0.443702	0.00129922	0.0112687
23587	elongator acetyltransferase complex subunit 5	ELP5	0.393665	0.00130658	0.0113254
4738	NEDD8 ubiquitin like modifier	NEDD8	0.486674	0.00130754	0.0113265
142679	dual specificity phosphatase 19	DUSP19	0.71178	0.001311	0.0113421
285175	unc-80 homolog, NALCN channel complex subunit	UNC80	-0.455132	0.00131581	0.0113766
401397	small integral membrane protein 30	SMIM30	0.47705	0.00132467	0.011446
9727	RAB11 family interacting protein 3	RAB11FIP3	-0.382042	0.00133211	0.0115031
5002	solute carrier family 22 member 18	SLC22A18	0.535313	0.00133741	0.0115416
122961	iron-sulfur cluster assembly 2	ISCA2	0.531586	0.00134714	0.011611
1892	enoyl-CoA hydratase, short chain 1	ECHS1	0.333695	0.00134633	0.011611
21	ATP binding cassette subfamily A member 3	ABCA3	-0.334613	0.00135251	0.0116499
54491	OTU deubiquitinase with linear linkage specificity like	OTULINL	-0.492525	0.00135569	0.01167
4287	ataxin 3	ATXN3	-0.414755	0.00137091	0.0117862
55863	transmembrane protein 126B	TMEM126B	0.515898	0.00138501	0.0119
56616	diablo IAP-binding mitochondrial protein	DIABLO	0.38314	0.0014064	0.0120687
83452	RAB33B, member RAS oncogene family	RAB33B	0.420593	0.00140553	0.0120687
9321	thyroid hormone receptor interactor 11	TRIP11	-0.366276	0.0014091	0.0120843
23326	ubiquitin specific peptidase 22	USP22	-0.294643	0.00141726	0.0121466
51255	ring finger protein 181	RNF181	0.433781	0.00142288	0.0121873
2108	electron transfer flavoprotein subunit alpha	ETFA	0.401452	0.00143488	0.0122703
84952	cingulin like 1	CGNL1	-0.709397	0.00143526	0.0122703
10966	RAB40B, member RAS oncogene family	RAB40B	-0.568019	0.00144737	0.0123662
781	calcium voltage-gated channel auxiliary subunit alpha2delta 1	CACNA2D1	0.35054	0.00145311	0.0124074
64429	zinc finger DHHC-type palmitoyltransferase 6	ZDHHC6	0.428819	0.00145545	0.0124197
10087	ceramide transporter 1	CERT1	-0.394215	0.00145744	0.012429
4302	MLLT6, PHD finger containing	MLLT6	-0.348422	0.00146175	0.012458
6166	ribosomal protein L36a like	RPL36AL	0.321597	0.00146786	0.0125023
5480	peptidylprolyl isomerase C	PPIC	0.458673	0.00147813	0.0125742
1017	cyclin dependent kinase 2	CDK2	0.358526	0.00148068	0.0125803
26227	phosphoglycerate dehydrogenase	PHGDH	0.317566	0.0014829	0.0125914
29842	transcription factor CP2 like 1	TFCP2L1	-0.616341	0.00148443	0.0125966
83596	BCL2 like 12	BCL2L12	0.510153	0.00149026	0.0126382
3661	interferon regulatory factor 3	IRF3	0.405168	0.00149661	0.0126843
11325	DEAD-box helicase 42	DDX42	-0.394807	0.00149856	0.0126929
9710	granule associated Rac and RHOG effector 1	GARRE1	-0.411945	0.00151051	0.0127863
57484	ring finger protein 150	RNF150	-0.57699	0.00151699	0.0128332
7637	zinc finger protein 84	ZNF84	-0.352914	0.00152036	0.0128538
27338	ubiquitin conjugating enzyme E2 S	UBE2S	0.495371	0.00152273	0.012858
55196	retroelement silencing factor 1	RESF1	-0.350569	0.00152224	0.012858
26499	pleckstrin 2	PLEK2	0.692384	0.00152632	0.0128724
1365	claudin 3	CLDN3	0.52561	0.00153194	0.0128961
55957	lin-37 DREAM MuvB core complex component	LIN37	0.541059	0.00153076	0.0128961
5973	renin binding protein	RENBP	-0.696363	0.0015318	0.0128961
6282	S100 calcium binding protein A11	S100A11	0.323858	0.00153324	0.0128991
25914	rotatin	RTTN	0.385005	0.00154702	0.0129912
5738	prostaglandin F2 receptor inhibitor	PTGFRN	-0.38912	0.00154915	0.0130011
5902	RAN binding protein 1	RANBP1	0.34168	0.0015611	0.0130854
6390	succinate dehydrogenase complex iron sulfur subunit B	SDHB	0.341925	0.00156077	0.0130854
55568	polypeptide N-acetylgalactosaminyltransferase 10	GALNT10	-0.348129	0.00156236	0.013088
100507540	long intergenic non-protein coding RNA 1504	LINC01504	0.764877	0.00156619	0.0131121
64839	F-box and leucine rich repeat protein 17	FBXL17	-0.387215	0.00158697	0.0132698
146223	CKLF like MARVEL transmembrane domain containing 4	CMTM4	-0.33995	0.0015925	0.0132928
641364	SLC7A11 antisense RNA 1	SLC7A11-AS1	0.713319	0.00159126	0.0132928
91750	lin-52 DREAM MuvB core complex component	LIN52	0.454502	0.00159262	0.0132928
100131017	zinc finger protein 316	ZNF316	-0.420055	0.00159557	0.0133093
3157	3-hydroxy-3-methylglutaryl-CoA synthase 1	HMGCS1	0.316937	0.00160008	0.0133307
5351	procollagen-lysine,2-oxoglutarate 5-dioxygenase 1	PLOD1	0.367687	0.0016044	0.0133425
5954	reticulocalbin 1	RCN1	-0.396087	0.00160429	0.0133425
85477	scinderin	SCIN	-0.587124	0.00160299	0.0133425
10518	calcium and integrin binding family member 2	CIB2	-0.591753	0.00160541	0.0133428
6629	small nuclear ribonucleoprotein polypeptide B2	SNRPB2	0.421441	0.00160933	0.0133673
3338	DnaJ heat shock protein family (Hsp40) member C4	DNAJC4	-0.510451	0.00161357	0.0133863
374378	polypeptide N-acetylgalactosaminyltransferase 18	GALNT18	0.529174	0.00161263	0.0133863
6136	ribosomal protein L12	RPL12	-0.364595	0.00161992	0.0134309
55117	solute carrier family 6 member 15	SLC6A15	-0.386012	0.00162228	0.0134423
54149	chromosome 21 open reading frame 91	C21orf91	0.411883	0.00162584	0.0134608
55191	NAD synthetase 1	NADSYN1	0.380523	0.00162648	0.0134608
23277	clustered mitochondria homolog	CLUH	-0.347088	0.00162945	0.0134692
51060	thioredoxin domain containing 12	TXNDC12	0.361449	0.00162893	0.0134692
1465	cysteine and glycine rich protein 1	CSRP1	-0.381628	0.00163529	0.0135093
26959	HMG-box transcription factor 1	HBP1	-0.338688	0.00163718	0.0135169
117583	par-3 family cell polarity regulator beta	PARD3B	-0.446167	0.00163972	0.0135296
10942	serine protease 21	PRSS21	-0.520386	0.00165506	0.0136481
85458	DIX domain containing 1	DIXDC1	-0.444972	0.00165674	0.0136537
1153	cold inducible RNA binding protein	CIRBP	-0.314606	0.00166785	0.013736
1915	eukaryotic translation elongation factor 1 alpha 1	EEF1A1	-0.319067	0.00166873	0.013736
54793	potassium channel tetramerization domain containing 9	KCTD9	0.351606	0.00167962	0.0138173
91948	long intergenic non-protein coding RNA 923	LINC00923	-0.710761	0.00168353	0.0138329
5332	phospholipase C beta 4	PLCB4	-0.356428	0.00168694	0.0138527
84299	migration and invasion enhancer 1	MIEN1	0.426735	0.00169376	0.0139004
57496	myocardin related transcription factor B	MRTFB	-0.384896	0.00169667	0.0139159
51659	GINS complex subunit 2	GINS2	0.479107	0.00170093	0.0139425
6829	SPT5 homolog, DSIF elongation factor subunit	SUPT5H	-0.352081	0.00170342	0.0139546
26053	activator of transcription and developmental regulator AUTS2	AUTS2	-0.600605	0.00170626	0.0139695
57190	selenoprotein N	SELENON	-0.344156	0.00170754	0.0139717
10552	actin related protein 2/3 complex subunit 1A	ARPC1A	0.307173	0.00171048	0.0139791
9968	mediator complex subunit 12	MED12	-0.372709	0.00170971	0.0139791
8701	dynein axonemal heavy chain 11	DNAH11	0.735179	0.00171321	0.0139931
10026	phosphatidylinositol glycan anchor biosynthesis class K	PIGK	0.387803	0.00171462	0.0139963
55284	ubiquitin conjugating enzyme E2 W	UBE2W	0.353925	0.00172886	0.0141041
6237	RAS related	RRAS	0.640639	0.00173452	0.0141419
10110	serum/glucocorticoid regulated kinase 2	SGK2	0.578213	0.00174077	0.0141805
85026	ARRDC1 antisense RNA 1	ARRDC1-AS1	0.531164	0.00174132	0.0141805
7103	tetraspanin 8	TSPAN8	0.374443	0.00174269	0.0141833
91419	ATP23 metallopeptidase and ATP synthase assembly factor homolog	ATP23	0.583794	0.00175595	0.0142658
23157	septin 6	SEPTIN6	0.684578	0.00175706	0.0142664
1345	cytochrome c oxidase subunit 6C	COX6C	0.367294	0.00175922	0.014272
60592	short coiled-coil protein	SCOC	0.387606	0.00175983	0.014272
64855	niban apoptosis regulator 2	NIBAN2	-0.328142	0.00176675	0.0143196
8140	solute carrier family 7 member 5	SLC7A5	0.332687	0.00176877	0.0143276
11316	COPI coat complex subunit epsilon	COPE	0.425187	0.00177135	0.01434
8896	BUD31 homolog	BUD31	0.390196	0.00177454	0.0143574
10489	leucine rich repeat containing 41	LRRC41	-0.340273	0.0017787	0.0143825
140467	zinc finger protein 358	ZNF358	-0.494317	0.00178466	0.0144223
1528	cytochrome b5 type A	CYB5A	0.46098	0.00178929	0.0144512
10024	trophinin associated protein	TROAP	0.340756	0.00179912	0.014522
389903	CSAG family member 3	CSAG3	0.506819	0.00180071	0.0145263
5352	procollagen-lysine,2-oxoglutarate 5-dioxygenase 2	PLOD2	0.37829	0.00180515	0.014545
7479	Wnt family member 8B	WNT8B	-0.686659	0.00180511	0.014545
157574	F-box protein 16	FBXO16	0.518401	0.00181531	0.0146183
11315	Parkinsonism associated deglycase	PARK7	0.31566	0.00181904	0.0146398
27013	cyclin Pas1/PHO80 domain containing 1	CNPPD1	-0.382265	0.00182011	0.0146398
6453	intersectin 1	ITSN1	-0.405584	0.00182373	0.0146603
2582	UDP-galactose-4-epimerase	GALE	0.456655	0.00182563	0.014667
3376	isoleucyl-tRNA synthetase 1	IARS1	0.315386	0.00182701	0.0146695
80095	zinc finger protein 606	ZNF606	-0.508524	0.00184266	0.0147779
51582	antizyme inhibitor 1	AZIN1	0.295781	0.0018441	0.0147808
51016	ER membrane protein complex subunit 9	EMC9	0.454132	0.00184599	0.0147862
8317	cell division cycle 7	CDC7	0.396538	0.0018474	0.0147862
9616	ring finger protein 7	RNF7	0.415126	0.001848	0.0147862
55732	chromosome 1 open reading frame 112	C1orf112	0.400186	0.00185199	0.0148094
5955	reticulocalbin 2	RCN2	0.359664	0.0018618	0.0148792
8733	glycosylphosphatidylinositol anchor attachment 1	GPAA1	0.345824	0.00186632	0.014898
10766	transducer of ERBB2, 2	TOB2	-0.350401	0.00187559	0.0149459
476	ATPase Na+/K+ transporting subunit alpha 1	ATP1A1	-0.307768	0.00187496	0.0149459
7145	tensin 1	TNS1	-0.683776	0.00187491	0.0149459
5682	proteasome 20S subunit alpha 1	PSMA1	0.360195	0.00188189	0.0149874
6376	C-X3-C motif chemokine ligand 1	CX3CL1	-0.47662	0.00188807	0.0150192
10156	RAS p21 protein activator 4	RASA4	-0.463662	0.00189828	0.0150917
92359	crumbs cell polarity complex component 3	CRB3	0.472258	0.00190393	0.0151278
51389	RWD domain containing 1	RWDD1	0.429336	0.0019077	0.015149
84930	microtubule associated serine/threonine kinase like	MASTL	0.408797	0.00191118	0.0151679
23191	cytoplasmic FMR1 interacting protein 1	CYFIP1	-0.297304	0.00191624	0.0151993
81622	unc-93 homolog B1, TLR signaling regulator	UNC93B1	-0.493138	0.00191801	0.0152046
57728	WD repeat domain 19	WDR19	-0.399531	0.00192342	0.0152298
2029	endosulfine alpha	ENSA	0.302807	0.00193195	0.0152712
23764	MAF bZIP transcription factor F	MAFF	-0.533372	0.00193207	0.0152712
57380	magnesium transporter MRS2	MRS2	0.370746	0.00193309	0.0152712
161357	MAM domain containing glycosylphosphatidylinositol anchor 2	MDGA2	0.480222	0.00193586	0.0152843
23516	solute carrier family 39 member 14	SLC39A14	0.313479	0.00194294	0.0153314
11152	WD repeat domain 45	WDR45	-0.417406	0.00195467	0.0154062
23369	pumilio RNA binding family member 2	PUM2	-0.296759	0.00195462	0.0154062
25	ABL proto-oncogene 1, non-receptor tyrosine kinase	ABL1	-0.322721	0.001957	0.0154158
29781	non-SMC condensin II complex subunit H2	NCAPH2	0.372326	0.0019614	0.0154302
7988	zinc finger protein 212	ZNF212	-0.518289	0.00195996	0.0154302
55741	ER degradation enhancing alpha-mannosidase like protein 2	EDEM2	0.429389	0.0019889	0.0156311
5927	lysine demethylase 5A	KDM5A	-0.371129	0.00199655	0.0156823
131368	zona pellucida like domain containing 1	ZPLD1	0.739885	0.00200826	0.0157562
54463	reticulophagy regulator 1	RETREG1	-0.558974	0.00201352	0.0157803
8905	adaptor related protein complex 1 subunit sigma 2	AP1S2	0.511241	0.00201362	0.0157803
113835	zinc finger protein 257	ZNF257	0.452365	0.00201667	0.0157952
22838	ring finger protein 44	RNF44	-0.430547	0.00202281	0.0158342
518	ATP synthase membrane subunit c locus 3	ATP5MC3	0.391952	0.00202408	0.0158351
2035	erythrocyte membrane protein band 4.1	EPB41	-0.350751	0.00203835	0.0159286
64130	lin-7 homolog B, crumbs cell polarity complex component	LIN7B	0.53166	0.00204026	0.0159345
51021	mitochondrial ribosomal protein S16	MRPS16	0.306928	0.00204227	0.0159411
23236	phospholipase C beta 1	PLCB1	-0.352474	0.00204836	0.0159705
51530	zinc finger C3HC-type containing 1	ZC3HC1	0.415125	0.00205082	0.0159805
284716	ribosomal modification protein rimK like family member A	RIMKLA	0.423225	0.00205473	0.016002
2530	fucosyltransferase 8	FUT8	0.410798	0.0020596	0.0160126
6879	TATA-box binding protein associated factor 7	TAF7	-0.328016	0.00205914	0.0160126
389203	small integral membrane protein 20	SMIM20	0.444569	0.00206651	0.0160572
51188	SS18 like 2	SS18L2	0.573174	0.00207692	0.0161017
83877	TM2 domain containing 2	TM2D2	0.458241	0.00207667	0.0161017
9414	tight junction protein 2	TJP2	-0.388277	0.00207553	0.0161017
57505	alanyl-tRNA synthetase 2, mitochondrial	AARS2	-0.40012	0.00208598	0.0161537
79624	acidic residue methyltransferase 1	ARMT1	0.439275	0.0020915	0.0161873
9185	RALBP1 associated Eps domain containing 2	REPS2	-0.630022	0.00209991	0.0162341
11311	vacuolar protein sorting 45 homolog	VPS45	0.346414	0.00210824	0.0162801
85012	transcription elongation factor A like 3	TCEAL3	0.510073	0.00211164	0.0162972
7107	G protein-coupled receptor 137B	GPR137B	-0.530606	0.00211922	0.0163465
8916	HECT and RLD domain containing E3 ubiquitin protein ligase 3	HERC3	-0.413459	0.00212525	0.0163838
387882	chromosome 12 open reading frame 75	C12orf75	0.370393	0.00212988	0.0164012
440193	coiled-coil domain containing 88C	CCDC88C	-0.509291	0.00213326	0.0164179
9906	solute carrier family 35 member E2A	SLC35E2A	-0.385553	0.00215124	0.0165471
10073	snurportin 1	SNUPN	-0.451356	0.00215485	0.0165563
79661	nei like DNA glycosylase 1	NEIL1	-0.58962	0.00215463	0.0165563
23275	protein O-fucosyltransferase 2	POFUT2	-0.426925	0.00215715	0.0165647
23199	Gse1 coiled-coil protein	GSE1	-0.303824	0.00216546	0.0166192
4841	non-POU domain containing octamer binding	NONO	-0.280645	0.00217444	0.0166765
79701	2-oxoglutarate and iron dependent oxygenase domain containing 3	OGFOD3	-0.416194	0.00217535	0.0166765
2764	glia maturation factor beta	GMFB	0.341597	0.00217666	0.0166772
8455	attractin	ATRN	-0.353222	0.00218566	0.0167368
1429	crystallin zeta	CRYZ	0.433457	0.00219532	0.0168014
9585	kinesin family member 20B	KIF20B	0.432432	0.00219932	0.0168226
151648	shugoshin 1	SGO1	0.432469	0.00220087	0.0168251
51545	zinc finger protein 581	ZNF581	-0.498152	0.00220416	0.0168409
160428	aldehyde dehydrogenase 1 family member L2	ALDH1L2	0.348858	0.00220645	0.0168491
9550	ATPase H+ transporting V1 subunit G1	ATP6V1G1	0.444998	0.00221379	0.0168957
56127	protocadherin beta 9	PCDHB9	-0.725653	0.00222457	0.0169686
114781	BTB domain containing 9	BTBD9	-0.394642	0.00223604	0.0170399
81603	tripartite motif containing 8	TRIM8	-0.395446	0.00223641	0.0170399
79828	methyltransferase 8, methylcytidine	METTL8	-0.437073	0.0022434	0.0170837
55610	VPS50 subunit of EARP/GARPII complex	VPS50	0.337025	0.00226443	0.0172343
283431	growth arrest specific 2 like 3	GAS2L3	0.323315	0.00227205	0.0172827
2354	FosB proto-oncogene, AP-1 transcription factor subunit	FOSB	-0.70238	0.00227508	0.0172961
6897	threonyl-tRNA synthetase 1	TARS1	0.338469	0.00228591	0.0173688
6926	T-box transcription factor 3	TBX3	-0.331899	0.00229063	0.0173951
126661	coiled-coil domain containing 163	CCDC163	0.573	0.00230114	0.017452
2048	EPH receptor B2	EPHB2	0.575895	0.00230193	0.017452
27102	eukaryotic translation initiation factor 2 alpha kinase 1	EIF2AK1	-0.288378	0.00232473	0.0176151
54903	MKS transition zone complex subunit 1	MKS1	-0.441306	0.00232906	0.0176382
84189	SLIT and NTRK like family member 6	SLITRK6	0.312728	0.00233516	0.0176649
90427	Bcl2 modifying factor	BMF	-0.413021	0.00233475	0.0176649
151742	protein phosphatase, Mg2+/Mn2+ dependent 1L	PPM1L	-0.407997	0.00234041	0.0176949
7373	collagen type XIV alpha 1 chain	COL14A1	0.381934	0.00235079	0.0177635
10814	complexin 2	CPLX2	-0.408474	0.00235738	0.0177645
145173	beta 3-glucosyltransferase	B3GLCT	0.409725	0.0023552	0.0177645
2739	glyoxalase I	GLO1	0.347755	0.0023573	0.0177645
2804	golgin B1	GOLGB1	-0.368165	0.00235666	0.0177645
5094	poly(rC) binding protein 2	PCBP2	-0.296914	0.0023531	0.0177645
549	AU RNA binding methylglutaconyl-CoA hydratase	AUH	-0.479917	0.00235937	0.0177697
81614	NIPA magnesium transporter 2	NIPA2	0.347596	0.00236172	0.0177776
221184	copine 2	CPNE2	-0.522743	0.00236766	0.0178126
91074	ankyrin repeat domain 30A	ANKRD30A	0.499269	0.0023746	0.017855
80331	DnaJ heat shock protein family (Hsp40) member C5	DNAJC5	-0.325308	0.00237599	0.0178557
9019	myelin protein zero like 1	MPZL1	0.290926	0.00237825	0.0178629
57515	serine incorporator 1	SERINC1	-0.284999	0.00238893	0.0179333
79098	chromosome 1 open reading frame 116	C1orf116	-0.308883	0.00239678	0.0179725
84775	zinc finger protein 607	ZNF607	-0.415238	0.00240647	0.0180354
5208	6-phosphofructo-2-kinase/fructose-2,6-biphosphatase 2	PFKFB2	0.354907	0.00242658	0.0181662
101060389	TBC1 domain family member 3D	TBC1D3D	-0.662318	0.00244131	0.0182452
23483	TDP-glucose 4,6-dehydratase	TGDS	0.478331	0.0024419	0.0182452
53335	BAF chromatin remodeling complex subunit BCL11A	BCL11A	-0.564568	0.00244244	0.0182452
654322	small nucleolar RNA, H/ACA box 13	SNORA13	0.732145	0.00244899	0.0182842
9777	transmembrane 9 superfamily member 4	TM9SF4	-0.331817	0.00245085	0.0182881
10868	ubiquitin specific peptidase 20	USP20	-0.408583	0.00245343	0.0182903
26263	F-box protein 22	FBXO22	0.370842	0.0024538	0.0182903
84307	zinc finger protein 397	ZNF397	-0.399333	0.00245981	0.0183252
116966	WD repeat domain 17	WDR17	-0.320567	0.00246335	0.0183415
137075	claudin 23	CLDN23	0.738042	0.00246596	0.018351
3176	histamine N-methyltransferase	HNMT	-0.545173	0.00247125	0.0183804
23294	ankyrin repeat and sterile alpha motif domain containing 1A	ANKS1A	-0.365519	0.00247435	0.0183935
51727	cytidine/uridine monophosphate kinase 1	CMPK1	0.326325	0.00247703	0.0184035
23394	activity dependent neuroprotector homeobox	ADNP	-0.302271	0.00249199	0.0185
57205	ATPase phospholipid transporting 10D (putative)	ATP10D	0.466478	0.00249271	0.0185
84678	lysine demethylase 2B	KDM2B	-0.363779	0.00251691	0.0186695
79925	sperm flagellar 2	SPEF2	-0.662979	0.00251971	0.0186802
93185	immunoglobulin superfamily member 8	IGSF8	0.37563	0.00252176	0.0186853
123803	N-terminal asparagine amidase	NTAN1	0.44998	0.00253341	0.0187513
6880	TATA-box binding protein associated factor 9	TAF9	0.361554	0.0025326	0.0187513
56920	semaphorin 3G	SEMA3G	-0.642347	0.00253573	0.0187584
144348	zinc finger protein 664	ZNF664	-0.332819	0.00253991	0.0187792
2668	glial cell derived neurotrophic factor	GDNF	-0.549705	0.00254557	0.0188109
342371	ataxin 1 like	ATXN1L	-0.337534	0.00255786	0.0188814
91754	NIMA related kinase 9	NEK9	-0.319226	0.00256135	0.018897
80034	cysteine and serine rich nuclear protein 3	CSRNP3	0.493399	0.00256743	0.0189317
54899	PX domain containing serine/threonine kinase like	PXK	-0.472148	0.00257088	0.0189469
2788	G protein subunit gamma 7	GNG7	-0.711835	0.00257832	0.0189916
319089	tetratricopeptide repeat domain 6	TTC6	-0.325167	0.00258399	0.0190231
83440	ADP dependent glucokinase	ADPGK	0.367325	0.00259654	0.0191053
80351	tankyrase 2	TNKS2	-0.312093	0.00260436	0.0191443
1956	epidermal growth factor receptor	EGFR	-0.363342	0.00261619	0.019219
8148	TATA-box binding protein associated factor 15	TAF15	-0.388465	0.00262025	0.0192385
6925	transcription factor 4	TCF4	-0.401948	0.0026357	0.0193416
55719	SMC5-SMC6 complex localization factor 2	SLF2	0.31357	0.00263862	0.0193527
284309	zinc finger protein 776	ZNF776	-0.38373	0.00265028	0.0194278
64782	apoptosis enhancing nuclease	AEN	0.36498	0.00265292	0.0194368
56154	testis expressed 15, meiosis and synapsis associated	TEX15	0.37781	0.00265597	0.0194488
6009	Ras homolog, mTORC1 binding	RHEB	0.402503	0.00266375	0.019485
6709	spectrin alpha, non-erythrocytic 1	SPTAN1	-0.320914	0.00267351	0.0195459
3925	stathmin 1	STMN1	0.366062	0.00270001	0.0197292
80222	threonyl-tRNA synthetase 2, mitochondrial	TARS2	-0.346002	0.00270667	0.0197568
65998	zinc finger translocation associated	ZFTA	-0.519197	0.00270978	0.019769
8342	H2B clustered histone 14	H2BC14	0.413963	0.00271497	0.0197964
10299	membrane associated ring-CH-type finger 6	MARCHF6	-0.287538	0.00272078	0.0198282
375444	chromosome 5 open reading frame 34	C5orf34	0.459449	0.00273715	0.0199265
64710	nuclear casein kinase and cyclin dependent kinase substrate 1	NUCKS1	-0.359839	0.00273717	0.0199265
130814	solute carrier family 66 member 3	SLC66A3	0.594172	0.00274869	0.0199997
6257	retinoid X receptor beta	RXRB	-0.392715	0.00275256	0.0200173
341640	FRAS1 related extracellular matrix 2	FREM2	0.391954	0.00276064	0.0200654
116442	RAB39B, member RAS oncogene family	RAB39B	0.415535	0.00277729	0.0201758
171023	ASXL transcriptional regulator 1	ASXL1	-0.349776	0.00278209	0.0202
55108	BSD domain containing 1	BSDC1	-0.331553	0.00280125	0.0203283
4238	microfibril associated protein 3	MFAP3	0.324126	0.00280595	0.0203516
606293	kallikrein pseudogene 1	KLKP1	-0.555111	0.00281236	0.0203874
134359	POC5 centriolar protein	POC5	0.423197	0.0028142	0.0203891
8677	syntaxin 10	STX10	0.382458	0.00281557	0.0203891
11004	kinesin family member 2C	KIF2C	0.338758	0.00281827	0.0203979
155054	zinc finger protein 425	ZNF425	-0.629459	0.00283882	0.0205359
7336	ubiquitin conjugating enzyme E2 V2	UBE2V2	0.339248	0.00285506	0.0206425
10011	steroid receptor RNA activator 1	SRA1	0.41091	0.00286204	0.020682
54850	F-box and leucine rich repeat protein 12	FBXL12	0.494535	0.00286377	0.0206836
347252	insulin like growth factor binding protein like 1	IGFBPL1	0.706119	0.00286932	0.0207128
6079	small nucleolar RNA, C/D box 15A	SNORD15A	0.723223	0.00287253	0.0207184
79872	Cbl proto-oncogene like 1	CBLL1	-0.32362	0.00287311	0.0207184
10112	kinesin family member 20A	KIF20A	0.326374	0.00288441	0.020789
9053	microtubule associated protein 7	MAP7	-0.301306	0.00290377	0.0209065
5926	AT-rich interaction domain 4A	ARID4A	-0.415563	0.00290537	0.0209071
94097	sideroflexin 5	SFXN5	0.416518	0.00292083	0.0210073
728689	eukaryotic translation initiation factor 3 subunit C like	EIF3CL	-0.363454	0.00292688	0.0210398
57599	WD repeat domain 48	WDR48	-0.320529	0.00293866	0.0211135
3479	insulin like growth factor 1	IGF1	-0.525304	0.00294215	0.0211275
140710	suppressor of glucose, autophagy associated 1	SOGA1	-0.300423	0.00295685	0.0212123
51599	lipolysis stimulated lipoprotein receptor	LSR	0.322573	0.00295706	0.0212123
151188	ADP ribosylation factor like GTPase 6 interacting protein 6	ARL6IP6	0.471461	0.00296779	0.0212782
55904	lysine methyltransferase 2E (inactive)	KMT2E	-0.283291	0.00297928	0.0213494
10664	CCCTC-binding factor	CTCF	-0.312626	0.00299635	0.0214387
84287	zinc finger DHHC-type palmitoyltransferase 16	ZDHHC16	0.355938	0.0029961	0.0214387
80004	epithelial splicing regulatory protein 2	ESRP2	-0.320155	0.00299864	0.0214434
23648	single stranded DNA binding protein 3	SSBP3	-0.518969	0.00300272	0.0214502
83481	epiplakin 1	EPPK1	0.414452	0.00300249	0.0214502
619279	zinc finger protein 704	ZNF704	-0.32203	0.00302291	0.0215832
6749	structure specific recognition protein 1	SSRP1	-0.292565	0.00303082	0.0216173
9681	DEP domain containing 5, GATOR1 subcomplex subunit	DEPDC5	0.414135	0.00303024	0.0216173
8409	ubiquitously expressed prefoldin like chaperone	UXT	0.360369	0.00304562	0.0217115
6633	small nuclear ribonucleoprotein D2 polypeptide	SNRPD2	0.427158	0.00305066	0.0217361
4216	mitogen-activated protein kinase kinase kinase 4	MAP3K4	-0.319579	0.00305676	0.0217683
25792	CDKN1A interacting zinc finger protein 1	CIZ1	-0.334099	0.00306094	0.0217848
51317	PHD finger protein 21A	PHF21A	-0.336072	0.00306225	0.0217848
2023	enolase 1	ENO1	0.275125	0.00306811	0.0217927
54797	mediator complex subunit 18	MED18	0.480011	0.00306695	0.0217927
51135	interleukin 1 receptor associated kinase 4	IRAK4	0.378584	0.00307479	0.0218288
3728	junction plakoglobin	JUP	-0.301109	0.00308894	0.0219179
4091	SMAD family member 6	SMAD6	0.563662	0.00309132	0.0219235
23060	zinc finger protein 609	ZNF609	-0.344267	0.00310465	0.0220067
2776	G protein subunit alpha q	GNAQ	-0.325308	0.00311356	0.0220584
56271	brain expressed X-linked 4	BEX4	-0.426736	0.00311938	0.0220882
10567	Rab acceptor 1	RABAC1	0.458418	0.00312657	0.0221278
51022	glutaredoxin 2	GLRX2	0.443261	0.00314093	0.0222064
10491	cartilage associated protein	CRTAP	-0.291429	0.00315089	0.0222654
3094	histidine triad nucleotide binding protein 1	HINT1	0.383807	0.00315632	0.022274
84270	caspase recruitment domain family member 19	CARD19	0.548671	0.00315487	0.022274
9830	tripartite motif containing 14	TRIM14	-0.379464	0.0031575	0.022274
1969	EPH receptor A2	EPHA2	0.392808	0.00316298	0.0222935
64645	major facilitator superfamily domain containing 14A	MFSD14A	0.355194	0.00316631	0.0223055
80235	phosphatidylinositol glycan anchor biosynthesis class Z	PIGZ	-0.611596	0.00317155	0.022331
1848	dual specificity phosphatase 6	DUSP6	0.470469	0.00318712	0.0224291
56650	claudin domain containing 1	CLDND1	0.376894	0.00319862	0.022487
80317	zinc finger with KRAB and SCAN domains 3	ZKSCAN3	-0.441267	0.00319759	0.022487
196264	myelin protein zero like 3	MPZL3	0.402991	0.00321077	0.0225609
54462	coiled-coil serine rich protein 2	CCSER2	0.348722	0.0032312	0.0226812
22980	transcription factor 25	TCF25	-0.303553	0.00324779	0.0227743
7083	thymidine kinase 1	TK1	0.33789	0.0032466	0.0227743
23582	cyclin D1 binding protein 1	CCNDBP1	-0.358938	0.00324967	0.0227759
100500804	microRNA 3654	MIR3654	-0.297726	0.00325258	0.0227842
51667	negative regulator of ubiquitin like proteins 1	NUB1	-0.353527	0.00325418	0.0227842
10572	SIVA1 apoptosis inducing factor	SIVA1	0.708308	0.00326222	0.0227981
78988	mitochondrial ribosomal protein L57	MRPL57	0.386962	0.00326107	0.0227981
80856	lunapark, ER junction formation factor	LNPK	0.323449	0.00326281	0.0227981
51703	acyl-CoA synthetase long chain family member 5	ACSL5	-0.696976	0.00327569	0.0228649
9821	RB1 inducible coiled-coil 1	RB1CC1	-0.303696	0.00328452	0.0229032
10973	activating signal cointegrator 1 complex subunit 3	ASCC3	0.317117	0.0032921	0.0229445
1793	dedicator of cytokinesis 1	DOCK1	-0.27269	0.00331382	0.0230644
4864	NPC intracellular cholesterol transporter 1	NPC1	0.337196	0.00331603	0.0230644
6773	signal transducer and activator of transcription 2	STAT2	-0.369124	0.00331466	0.0230644
286144	triple QxxK/R motif containing	TRIQK	0.363172	0.00331878	0.0230718
158747	motile sperm domain containing 2	MOSPD2	0.400232	0.00333651	0.0231833
56655	DNA polymerase epsilon 4, accessory subunit	POLE4	0.524223	0.00334075	0.0232011
10094	actin related protein 2/3 complex subunit 3	ARPC3	0.305246	0.0033579	0.0232966
84314	transmembrane protein 107	TMEM107	0.367423	0.00335743	0.0232966
25963	transmembrane protein 87A	TMEM87A	0.290812	0.00336708	0.0233485
6632	small nuclear ribonucleoprotein D1 polypeptide	SNRPD1	0.341554	0.00337317	0.0233789
22858	ciliogenesis associated kinase 1	CILK1	-0.306526	0.00338313	0.0234361
4729	NADH:ubiquinone oxidoreductase core subunit V2	NDUFV2	0.370365	0.00339139	0.0234815
23247	katanin interacting protein	KATNIP	-0.331033	0.0034053	0.023554
91975	zinc finger protein 300	ZNF300	0.460871	0.00340398	0.023554
54522	ankyrin repeat domain 16	ANKRD16	-0.562879	0.00341073	0.0235797
10189	Aly/REF export factor	ALYREF	0.292709	0.00341498	0.0235972
1434	chromosome segregation 1 like	CSE1L	0.280752	0.00342348	0.0236322
6130	ribosomal protein L7a	RPL7A	-0.306502	0.00345603	0.0238449
56288	par-3 family cell polarity regulator	PARD3	-0.338222	0.00346335	0.0238833
128308	mitochondrial ribosomal protein L55	MRPL55	0.426048	0.00347931	0.0239814
22829	neuroligin 4 Y-linked	NLGN4Y	-0.419923	0.00348992	0.0240304
6502	S-phase kinase associated protein 2	SKP2	0.351605	0.00348856	0.0240304
285613	RELT like 2	RELL2	0.514571	0.00351129	0.0241654
9738	centriolar coiled-coil protein 110	CCP110	0.31462	0.00352059	0.0242173
1453	casein kinase 1 delta	CSNK1D	-0.356162	0.0035326	0.0242755
10923	SUB1 regulator of transcription	SUB1	0.408695	0.00353665	0.0242913
9372	zinc finger FYVE-type containing 9	ZFYVE9	-0.387914	0.00354224	0.0243169
9474	autophagy related 5	ATG5	0.422715	0.00354393	0.0243169
9169	SR-related CTD associated factor 11	SCAF11	-0.271779	0.00355025	0.0243481
22882	zinc fingers and homeoboxes 2	ZHX2	-0.413987	0.00356194	0.0244133
5889	RAD51 paralog C	RAD51C	0.397599	0.00356331	0.0244133
152404	immunoglobulin superfamily member 11	IGSF11	-0.684584	0.00358807	0.0245421
53616	ADAM metallopeptidase domain 22	ADAM22	-0.325503	0.00358926	0.0245421
57662	calmodulin regulated spectrin associated protein family member 3	CAMSAP3	-0.382761	0.00358623	0.0245421
6594	SWI/SNF related, matrix associated, actin dependent regulator of chromatin, subfamily a, member 1	SMARCA1	-0.43405	0.00358814	0.0245421
7543	zinc finger protein X-linked	ZFX	-0.299409	0.00359266	0.0245531
55638	syntabulin	SYBU	-0.377081	0.00359753	0.0245742
9967	thyroid hormone receptor associated protein 3	THRAP3	-0.34356	0.00360504	0.0246132
51527	GSK3B interacting protein	GSKIP	0.453011	0.00361879	0.0246826
5965	RecQ like helicase	RECQL	0.336884	0.00362059	0.0246826
586	branched chain amino acid transaminase 1	BCAT1	0.573441	0.00362723	0.0247033
9641	inhibitor of nuclear factor kappa B kinase subunit epsilon	IKBKE	-0.580549	0.00363976	0.0247763
29915	host cell factor C2	HCFC2	0.344498	0.00364856	0.0248117
64207	interferon regulatory factor 2 binding protein like	IRF2BPL	-0.335304	0.00364821	0.0248117
160760	protein phosphatase targeting COQ7	PPTC7	-0.342582	0.00366149	0.0248749
79676	2-oxoglutarate and iron dependent oxygenase domain containing 2	OGFOD2	0.416191	0.003668	0.0248945
642946	FLVCR1 divergent transcript	FLVCR1-DT	0.52729	0.00367255	0.0249087
23774	bromodomain containing 1	BRD1	-0.327087	0.00368078	0.024932
55076	transmembrane protein 45A	TMEM45A	0.492194	0.00367911	0.024932
9140	autophagy related 12	ATG12	0.328588	0.00370411	0.0250776
4710	NADH:ubiquinone oxidoreductase subunit B4	NDUFB4	0.344238	0.00371516	0.02514
255967	poly(A) specific ribonuclease subunit PAN3	PAN3	-0.325396	0.00372335	0.0251656
29780	parvin beta	PARVB	-0.364254	0.00372444	0.0251656
2182	acyl-CoA synthetase long chain family member 4	ACSL4	0.398958	0.00373788	0.0252192
246175	CCR4-NOT transcription complex subunit 6 like	CNOT6L	-0.314379	0.00373643	0.0252192
56898	3-hydroxybutyrate dehydrogenase 2	BDH2	-0.424729	0.00373728	0.0252192
7388	ubiquinol-cytochrome c reductase hinge protein	UQCRH	0.420512	0.00376042	0.0253589
26020	LDL receptor related protein 10	LRP10	-0.314362	0.00377095	0.0254049
85456	tankyrase 1 binding protein 1	TNKS1BP1	-0.299499	0.00376957	0.0254049
27173	solute carrier family 39 member 1	SLC39A1	0.273532	0.00377658	0.0254254
8533	COP9 signalosome subunit 3	COPS3	0.316773	0.0037777	0.0254254
5371	PML nuclear body scaffold	PML	-0.511616	0.00377963	0.025426
63925	zinc finger protein 335	ZNF335	0.426408	0.00380634	0.025593
23246	BOP1 ribosomal biogenesis factor	BOP1	-0.374531	0.00382516	0.0256799
3927	LIM and SH3 protein 1	LASP1	-0.29783	0.00384302	0.0257766
23621	beta-secretase 1	BACE1	-0.328412	0.00385899	0.0258711
2737	GLI family zinc finger 3	GLI3	0.477335	0.00386345	0.0258883
10247	reactive intermediate imine deaminase A homolog	RIDA	0.507636	0.00387359	0.0259427
116987	ArfGAP with GTPase domain, ankyrin repeat and PH domain 1	AGAP1	-0.354747	0.00387912	0.0259427
572	BCL2 associated agonist of cell death	BAD	0.571441	0.00387872	0.0259427
84263	hydroxysteroid dehydrogenase like 2	HSDL2	0.308312	0.00387709	0.0259427
10919	euchromatic histone lysine methyltransferase 2	EHMT2	-0.33848	0.00389003	0.026003
23586	DExD/H-box helicase 58	DDX58	0.458658	0.00391436	0.0261529
10994	ilvB acetolactate synthase like	ILVBL	0.356571	0.00392519	0.0261978
3835	kinesin family member 22	KIF22	0.289035	0.00392656	0.0261978
6249	CAP-Gly domain containing linker protein 1	CLIP1	-0.308805	0.0039268	0.0261978
8731	RNA guanine-7 methyltransferase	RNMT	-0.333666	0.00394761	0.026311
10657	KH RNA binding domain containing, signal transduction associated 1	KHDRBS1	-0.331203	0.00395647	0.0263572
51012	PRELI domain containing 3B	PRELID3B	0.338762	0.00398198	0.0265015
131870	nudix hydrolase 16	NUDT16	-0.372811	0.00398624	0.0265022
5361	plexin A1	PLXNA1	-0.337784	0.00398787	0.0265022
6535	solute carrier family 6 member 8	SLC6A8	-0.318399	0.00398502	0.0265022
830	capping actin protein of muscle Z-line subunit alpha 2	CAPZA2	0.378254	0.00399302	0.0265236
1349	cytochrome c oxidase subunit 7B	COX7B	0.616949	0.00400347	0.0265801
1020	cyclin dependent kinase 5	CDK5	0.372331	0.0040447	0.0268409
1373	carbamoyl-phosphate synthase 1	CPS1	-0.631467	0.0040468	0.0268418
81853	transmembrane protein 14B	TMEM14B	0.462123	0.00406584	0.0269551
55432	YOD1 deubiquitinase	YOD1	0.305607	0.00407703	0.0270162
8356	H3 clustered histone 12	H3C12	0.685154	0.0040815	0.0270328
8284	lysine demethylase 5D	KDM5D	-0.338225	0.00409144	0.0270856
478	ATPase Na+/K+ transporting subunit alpha 3	ATP1A3	-0.327823	0.00410144	0.0271304
55665	upregulator of cell proliferation	URGCP	-0.352946	0.00410216	0.0271304
4717	NADH:ubiquinone oxidoreductase subunit C1	NDUFC1	0.396773	0.00411044	0.027172
170384	fucosyltransferase 11	FUT11	0.395137	0.00411506	0.0271764
83861	radial spoke head 3	RSPH3	-0.43158	0.00415552	0.0274304
3221	homeobox C4	HOXC4	-0.65262	0.00418198	0.0275918
689	basic transcription factor 3	BTF3	-0.292872	0.00418873	0.0276231
120	adducin 3	ADD3	-0.350972	0.00421631	0.0277743
79759	zinc finger protein 668	ZNF668	0.513147	0.00421582	0.0277743
80206	formin homology 2 domain containing 3	FHOD3	-0.437265	0.00421975	0.0277743
88745	ribosomal RNA processing 36	RRP36	0.328255	0.00421923	0.0277743
4830	NME/NM23 nucleoside diphosphate kinase 1	NME1	0.386792	0.00422658	0.0277926
6777	signal transducer and activator of transcription 5B	STAT5B	-0.34287	0.00424023	0.027869
201595	STT3 oligosaccharyltransferase complex catalytic subunit B	STT3B	0.274204	0.00425754	0.0279694
22828	SR-related CTD associated factor 8	SCAF8	-0.358247	0.00426478	0.0279949
83694	ribosomal protein S6 kinase like 1	RPS6KL1	-0.474928	0.0042655	0.0279949
114879	oxysterol binding protein like 5	OSBPL5	-0.406743	0.00429068	0.0281214
996	cell division cycle 27	CDC27	0.289429	0.00429092	0.0281214
8847	deleted in lymphocytic leukemia 2	DLEU2	0.469543	0.00430354	0.0281906
54602	Nedd4 family interacting protein 2	NDFIP2	0.356447	0.00430675	0.0281982
23269	MAX dimerization protein MGA	MGA	-0.26905	0.00431327	0.028214
29929	ALG6 alpha-1,3-glucosyltransferase	ALG6	0.378133	0.00431221	0.028214
64847	spermatogenesis associated 20	SPATA20	-0.279444	0.00432978	0.0283085
23169	solute carrier family 35 member D1	SLC35D1	0.362748	0.0043385	0.028352
55521	tripartite motif containing 36	TRIM36	-0.290103	0.00434552	0.0283844
1147	component of inhibitor of nuclear factor kappa B kinase complex	CHUK	0.316333	0.00436767	0.0284749
23151	GRAM domain containing 4	GRAMD4	-0.438431	0.00436602	0.0284749
55003	PAK1 interacting protein 1	PAK1IP1	0.40977	0.00436651	0.0284749
23171	glycerol-3-phosphate dehydrogenase 1 like	GPD1L	-0.389998	0.00437963	0.0285393
56121	protocadherin beta 15	PCDHB15	-0.632579	0.00438551	0.0285641
119559	sideroflexin 4	SFXN4	0.422526	0.00440176	0.02861
3983	actin binding LIM protein 1	ABLIM1	-0.313171	0.0043988	0.02861
54726	OTU deubiquitinase 4	OTUD4	-0.334479	0.00440298	0.02861
55089	solute carrier family 38 member 4	SLC38A4	-0.601116	0.00440115	0.02861
9351	SLC9A3 regulator 2	SLC9A3R2	-0.369667	0.00439509	0.02861
4998	origin recognition complex subunit 1	ORC1	0.345555	0.00441741	0.0286902
284058	KAT8 regulatory NSL complex subunit 1	KANSL1	-0.299222	0.00442504	0.0287261
5756	twinfilin actin binding protein 1	TWF1	0.304093	0.0044372	0.0287719
7546	Zic family member 2	ZIC2	-0.608377	0.00443838	0.0287719
81617	calcium binding protein 39 like	CAB39L	0.38882	0.00446054	0.028902
205428	divergent protein kinase domain 2A	DIPK2A	0.359488	0.0044682	0.0289379
55033	FKBP prolyl isomerase 14	FKBP14	0.378328	0.00449476	0.0290688
9456	homer scaffold protein 1	HOMER1	0.422265	0.00449921	0.0290839
10845	caseinolytic mitochondrial matrix peptidase chaperone subunit X	CLPX	-0.330747	0.00452982	0.0292542
115811	IQ motif containing D	IQCD	0.539077	0.00452949	0.0292542
25901	coiled-coil domain containing 28A	CCDC28A	-0.454914	0.00454431	0.029334
23020	small nuclear ribonucleoprotein U5 subunit 200	SNRNP200	-0.330316	0.00458267	0.0295281
389541	late endosomal/lysosomal adaptor, MAPK and MTOR activator 4	LAMTOR4	0.437249	0.00458298	0.0295281
1164	CDC28 protein kinase regulatory subunit 2	CKS2	0.606689	0.00458803	0.0295468
4728	NADH:ubiquinone oxidoreductase core subunit S8	NDUFS8	0.350236	0.00459886	0.0295898
57161	pellino E3 ubiquitin protein ligase family member 2	PELI2	-0.677898	0.00460508	0.0295898
64761	poly(ADP-ribose) polymerase family member 12	PARP12	-0.616212	0.00460317	0.0295898
7390	uroporphyrinogen III synthase	UROS	0.371987	0.00460334	0.0295898
79834	pseudopodium enriched atypical kinase 1	PEAK1	0.674604	0.00460549	0.0295898
80178	tubulin epsilon and delta complex 2	TEDC2	0.419788	0.00461064	0.029609
6385	syndecan 4	SDC4	-0.368621	0.00462356	0.0296781
57223	protein phosphatase 4 regulatory subunit 3B	PPP4R3B	-0.285481	0.00463153	0.0297154
84925	solute carrier family 49 member 4	SLC49A4	-0.458325	0.00463909	0.02975
54587	matrix remodeling associated 8	MXRA8	-0.520394	0.00465398	0.0298315
2222	farnesyl-diphosphate farnesyltransferase 1	FDFT1	0.317338	0.00466165	0.0298578
9265	cytohesin 3	CYTH3	-0.331759	0.00466243	0.0298578
6335	sodium voltage-gated channel alpha subunit 9	SCN9A	-0.542153	0.00466733	0.0298734
4854	notch receptor 3	NOTCH3	0.345427	0.00467485	0.0298816
60412	exocyst complex component 4	EXOC4	-0.284332	0.00467274	0.0298816
201562	3-hydroxyacyl-CoA dehydratase 2	HACD2	0.322973	0.00468555	0.0299331
4237	microfibril associated protein 2	MFAP2	-0.508279	0.00468727	0.0299331
55631	leucine rich repeat containing 40	LRRC40	0.35497	0.00469356	0.0299593
10725	nuclear factor of activated T cells 5	NFAT5	-0.308329	0.00470477	0.0299752
388591	ring finger protein 207	RNF207	-0.559354	0.00470403	0.0299752
4111	MAGE family member A12	MAGEA12	0.366509	0.00469964	0.0299752
9493	kinesin family member 23	KIF23	0.333111	0.00470241	0.0299752
23266	adhesion G protein-coupled receptor L2	ADGRL2	-0.37983	0.00471476	0.0300154
55650	phosphatidylinositol glycan anchor biosynthesis class V	PIGV	0.352548	0.00471545	0.0300154
149076	zinc finger protein 362	ZNF362	-0.455504	0.00472145	0.0300396
55367	p53-induced death domain protein 1	PIDD1	0.44943	0.00472634	0.0300568
54939	COMM domain containing 4	COMMD4	0.344623	0.0047351	0.0300986
5570	cAMP-dependent protein kinase inhibitor beta	PKIB	0.454362	0.00474999	0.0301792
3281	heat shock factor binding protein 1	HSBP1	0.380322	0.00479917	0.0304776
51019	WASH complex subunit 3	WASHC3	0.441737	0.00481991	0.0305952
10437	IFI30 lysosomal thiol reductase	IFI30	0.43284	0.00482408	0.0306075
283254	harbinger transposase derived 1	HARBI1	0.636546	0.00483093	0.0306227
27042	UTP25 small subunit processor component	UTP25	-0.318572	0.0048376	0.0306508
51692	cleavage and polyadenylation specific factor 3	CPSF3	0.286647	0.00485756	0.0307431
6296	acyl-CoA synthetase medium chain family member 3	ACSM3	-0.338173	0.00485889	0.0307431
3716	Janus kinase 1	JAK1	-0.500061	0.00486727	0.0307819
55602	CDKN2A interacting protein	CDKN2AIP	0.390131	0.00487591	0.0308224
26872	STEAP family member 1	STEAP1	-0.411098	0.00491649	0.0310503
1728	NAD(P)H quinone dehydrogenase 1	NQO1	0.383095	0.0049248	0.0310885
10079	ATPase phospholipid transporting 9A (putative)	ATP9A	-0.309779	0.00496855	0.0313359
54995	3-oxoacyl-ACP synthase, mitochondrial	OXSM	0.435735	0.00499051	0.0314599
126969	solute carrier family 44 member 3	SLC44A3	-0.569623	0.00501228	0.0315827
56123	protocadherin beta 13	PCDHB13	-0.449474	0.00503135	0.0316738
6574	solute carrier family 20 member 1	SLC20A1	0.319466	0.00503014	0.0316738
85369	striatin interacting protein 1	STRIP1	-0.363964	0.00505055	0.0317801
158511	chondrosarcoma associated gene 1	CSAG1	0.422234	0.00505459	0.0317909
57171	dolichyldiphosphatase 1	DOLPP1	0.332465	0.0050649	0.0318412
5565	protein kinase AMP-activated non-catalytic subunit beta 2	PRKAB2	-0.393265	0.00507816	0.0318892
6927	HNF1 homeobox A	HNF1A	-0.373193	0.00507725	0.0318892
84914	zinc finger protein 587	ZNF587	-0.319398	0.00507951	0.0318892
1435	colony stimulating factor 1	CSF1	-0.645549	0.00508228	0.031892
92703	transmembrane protein 183A	TMEM183A	0.314432	0.00510581	0.032025
25929	gem nuclear organelle associated protein 5	GEMIN5	-0.341759	0.0051089	0.0320297
55829	selenoprotein S	SELENOS	0.332204	0.00511241	0.0320371
8365	H4 clustered histone 8	H4C8	0.580932	0.00512339	0.0320913
10445	microspherule protein 1	MCRS1	0.292595	0.00512935	0.032114
1508	cathepsin B	CTSB	-0.308027	0.00514024	0.0321236
5481	peptidylprolyl isomerase D	PPID	0.336366	0.0051366	0.0321236
64928	mitochondrial ribosomal protein L14	MRPL14	0.383994	0.00513473	0.0321236
9184	BUB3 mitotic checkpoint protein	BUB3	0.2778	0.00513915	0.0321236
1540	CYLD lysine 63 deubiquitinase	CYLD	-0.463884	0.00515236	0.0321846
6729	signal recognition particle 54	SRP54	0.302867	0.00517171	0.0322909
79622	small nuclear ribonucleoprotein U11/U12 subunit 25	SNRNP25	0.384614	0.00518342	0.0323492
219738	family with sequence similarity 241 member B	FAM241B	0.545733	0.00518984	0.0323746
3423	iduronate 2-sulfatase	IDS	-0.342398	0.00519823	0.0324122
1390	cAMP responsive element modulator	CREM	0.464402	0.0052298	0.0325943
222223	endosome-lysosome associated apoptosis and autophagy regulator family member 2	ELAPOR2	-0.307804	0.00523494	0.0325967
387509	G protein-coupled receptor 153	GPR153	-0.589184	0.00523405	0.0325967
[truncated: 323 more rows]

## Sheet: Suppl Table S6
Supplementary Table S6. IGF-regulated genes in Myc-CaP cells
ensembl_gene_id	entrezgene_id	hgnc_symbol	log2FoldChange	pvalue	padj
ENSG00000111341	4256	MGP	-4.01861	1.90289e-217	2.56662e-213
ENSG00000101255	57761	TRIB3	4.11494	7.81532e-80	5.27065e-76
ENSG00000128965	79094	CHAC1	3.14476	5.23636e-57	2.35427e-53
ENSG00000129596	1036	CDO1	-2.00212	6.96087e-29	2.34721e-25
ENSG00000101577	9663	LPIN2	-1.83168	5.77581e-27	1.55808e-23
ENSG00000151655	NA	ITIH2	-1.75024	3.96899e-26	8.92228e-23
ENSG00000163191	6282	S100A11	-1.89078	1.73314e-25	3.33952e-22
ENSG00000047457	1356	CP	-1.75394	1.1363e-24	1.9158e-21
ENSG00000070669	440	ASNS	1.73422	9.57135e-23	1.32413e-19
ENSG00000116761	1491	CTH	2.56743	9.81706e-23	1.32413e-19
ENSG00000128272	468	ATF4	1.50983	1.234e-21	1.5131e-18
ENSG00000006652	3475	IFRD1	2.01136	3.99385e-21	4.48909e-18
ENSG00000288640	NA		2.01136	3.99385e-21	4.48909e-18
ENSG00000145287	51316	PLAC8	-2.27673	1.58412e-19	1.64359e-16
ENSG00000138030	3795	KHK	-1.80628	4.84528e-19	4.66808e-16
ENSG00000090861	16	AARS1	1.73022	4.2221e-18	3.79651e-15
ENSG00000176046	26471	NUPR1	2.65626	9.13622e-18	7.70183e-15
ENSG00000118523	1490	CCN2	-1.68798	6.47742e-17	4.85375e-14
ENSG00000175197	1649	DDIT3	2.60437	1.49063e-16	1.05819e-13
ENSG00000211445	2878	GPX3	-1.61973	3.34879e-16	2.25842e-13
ENSG00000111348	397	ARHGDIB	-1.30433	1.89381e-15	1.21637e-12
ENSG00000065911	10797	MTHFD2	1.7823	7.33392e-15	4.49636e-12
ENSG00000134440	4677	NARS1	1.20353	1.60717e-14	9.42498e-12
ENSG00000197956	6277	S100A6	-0.882078	3.5494e-14	1.91497e-11
ENSG00000151012	23657	SLC7A11	1.40789	3.54184e-14	1.91497e-11
ENSG00000166123	84706	GPT2	1.76674	5.5282e-14	2.86786e-11
ENSG00000118785	6696	SPP1	-1.08428	1.13819e-13	5.68591e-11
ENSG00000136235	10457	GPNMB	-1.10819	7.86057e-13	3.78655e-10
ENSG00000168209	54541	DDIT4	1.29673	8.27073e-13	3.84675e-10
ENSG00000005884	3675	ITGA3	-1.42253	1.15876e-12	5.2098e-10
ENSG00000168703	NA	WFDC12	-1.03195	1.52516e-12	6.63594e-10
ENSG00000130024	55274	PHF10	1.64339	2.53286e-12	1.03525e-09
ENSG00000197930	30001	ERO1A	1.40565	3.65577e-12	1.45027e-09
ENSG00000168003	6520	SLC3A2	1.42745	4.90897e-12	1.89178e-09
ENSG00000169213	5865	RAB3B	-1.90915	9.74842e-12	3.65241e-09
ENSG00000127948	5447	POR	-1.0776	1.03807e-11	3.7842e-09
ENSG00000106105	2617	GARS1	1.0421	1.46891e-11	5.21385e-09
ENSG00000173320	NA	STOX2	2.43907	1.52175e-11	5.26291e-09
ENSG00000138772	306	ANXA3	-0.942497	2.19276e-11	7.39398e-09
ENSG00000106565	28959	TMEM176B	-1.2088	3.33824e-11	1.0982e-08
ENSG00000124762	1026	CDKN1A	1.50439	4.79675e-11	1.54044e-08
ENSG00000132824	10955	SERINC3	-0.809728	1.19849e-10	3.67393e-08
ENSG00000109472	1363	CPE	-0.869238	1.88135e-10	5.63904e-08
ENSG00000124785	51299	NRN1	-1.30193	2.04454e-10	5.99493e-08
ENSG00000113407	6897	TARS1	1.15263	2.49401e-10	7.15729e-08
ENSG00000143367	7286	TUFT1	-1.26588	2.84093e-10	7.98303e-08
ENSG00000150687	11098	PRSS23	-1.07967	3.47922e-10	9.57709e-08
ENSG00000123933	10608	MXD4	-1.08639	6.69342e-10	1.77021e-07
ENSG00000082014	6604	SMARCD3	-1.01067	7.11806e-10	1.83438e-07
ENSG00000196517	6536	SLC6A9	1.88356	7.8081e-10	1.95029e-07
ENSG00000165092	216	ALDH1A1	-0.979961	1.05903e-09	2.59714e-07
ENSG00000198189	51170	HSD17B11	-0.860345	1.27399e-09	3.0685e-07
ENSG00000146733	5723	PSPH	1.33208	1.35565e-09	3.20789e-07
ENSG00000128512	9732	DOCK4	1.98939	1.52693e-09	3.5509e-07
ENSG00000173706	NA	HEG1	-1.18768	1.72511e-09	3.83618e-07
ENSG00000165215	1365	CLDN3	-0.923952	3.60995e-09	7.72873e-07
ENSG00000151726	2180	ACSL1	-1.37103	3.854e-09	8.12231e-07
ENSG00000002933	55365	TMEM176A	-0.953931	4.38802e-09	9.10547e-07
ENSG00000172345	80765	STARD5	1.35021	6.51656e-09	1.31187e-06
ENSG00000125977	8894	EIF2S2	0.880567	1.01935e-08	2.0219e-06
ENSG00000106366	5054	SERPINE1	1.4285	1.22524e-08	2.39508e-06
ENSG00000131080	60401	EDA2R	1.50797	1.37162e-08	2.64292e-06
ENSG00000152582	79925	SPEF2	2.3412	1.4797e-08	2.77197e-06
ENSG00000206172	3039	HBA1	-1.50999	1.53919e-08	2.84392e-06
ENSG00000188536	3040	HBA2	-1.50999	1.53919e-08	2.84392e-06
ENSG00000170477	NA	KRT4	-1.08909	1.58273e-08	2.88484e-06
ENSG00000128606	10234	LRRC17	1.35423	1.74676e-08	3.14137e-06
ENSG00000124766	6659	SOX4	-0.782499	2.04736e-08	3.63352e-06
ENSG00000252712	692149	SCARNA14	1.87771	2.2344e-08	3.91397e-06
ENSG00000140105	7453	WARS1	1.25422	2.44129e-08	4.22156e-06
ENSG00000101347	25939	SAMHD1	-0.905434	3.08479e-08	5.13674e-06
ENSG00000158828	65018	PINK1	-1.8775	3.43761e-08	5.65445e-06
ENSG00000182199	6472	SHMT2	0.944714	3.50873e-08	5.7019e-06
ENSG00000183726	23585	TMEM50A	-0.847041	4.04849e-08	6.50072e-06
ENSG00000158089	79623	GALNT14	2.14214	4.49279e-08	7.12926e-06
ENSG00000119711	4329	ALDH6A1	-1.25412	5.77654e-08	8.95784e-06
ENSG00000134184	2944	GSTM1	-1.26065	5.77797e-08	8.95784e-06
ENSG00000130766	83667	SESN2	1.89677	6.12411e-08	9.38658e-06
ENSG00000186868	4137	MAPT	2.18104	6.88287e-08	1.0431e-05
ENSG00000072210	224	ALDH3A2	-1.44063	7.33174e-08	1.09878e-05
ENSG00000131620	55107	ANO1	-1.02565	7.56509e-08	1.10911e-05
ENSG00000102886	79153	GDPD3	-1.36261	7.51849e-08	1.10911e-05
ENSG00000116285	54206	ERRFI1	-0.916774	7.95144e-08	1.15322e-05
ENSG00000152219	120534	ARL14EP	1.28351	8.87139e-08	1.25955e-05
ENSG00000171819	10218	ANGPTL7	-2.17697	1.14372e-07	1.57414e-05
ENSG00000107551	83937	RASSF4	-1.40486	1.17716e-07	1.60379e-05
ENSG00000169136	22809	ATF5	1.56529	1.49944e-07	2.00243e-05
ENSG00000175215	10106	CTDSP2	-1.08976	1.63987e-07	2.16849e-05
ENSG00000228474	100128731	OST4	-1.04078	2.10469e-07	2.75613e-05
ENSG00000129988	3929	LBP	-1.03129	2.14271e-07	2.77893e-05
ENSG00000145147	9353	SLIT2	2.07228	2.23819e-07	2.87511e-05
ENSG00000198743	6526	SLC5A3	-0.986991	4.15564e-07	5.23844e-05
ENSG00000166710	567	B2M	-0.719463	4.42657e-07	5.46418e-05
ENSG00000175087	149420	PDIK1L	1.46718	4.45626e-07	5.46418e-05
ENSG00000196549	4311	MME	-1.23287	4.61516e-07	5.60804e-05
ENSG00000100372	10478	SLC25A17	-1.01173	5.11855e-07	6.11296e-05
ENSG00000088836	83959	SLC4A11	1.94968	5.12133e-07	6.11296e-05
ENSG00000133706	51520	LARS1	1.0069	5.4019e-07	6.3913e-05
ENSG00000172037	3913	LAMB2	-1.23147	5.46008e-07	6.40396e-05
ENSG00000103528	51760	SYT17	1.98905	5.61924e-07	6.53382e-05
ENSG00000138669	5593	PRKG2	-0.922594	6.44908e-07	7.43463e-05
ENSG00000135480	3855	KRT7	-1.00516	6.75184e-07	7.7177e-05
ENSG00000173905	27333	GOLIM4	2.03536	7.14446e-07	8.09785e-05
ENSG00000013016	30845	EHD3	1.92585	7.21761e-07	8.11259e-05
ENSG00000136156	9445	ITM2B	-0.848507	7.35933e-07	8.13629e-05
ENSG00000155090	7071	KLF10	1.17709	8.0746e-07	8.85448e-05
ENSG00000114796	54800	KLHL24	-1.21014	8.71303e-07	9.47752e-05
ENSG00000135069	29968	PSAT1	0.73697	9.35973e-07	0.000100995
ENSG00000169035	5650	KLK7	1.05487	1.05694e-06	0.000113143
ENSG00000106211	3315	HSPB1	-0.983921	1.13469e-06	0.00012051
ENSG00000133020	NA	MYH8	1.94834	1.16351e-06	0.000121655
ENSG00000177156	6888	TALDO1	0.744655	1.16286e-06	0.000121655
ENSG00000110619	833	CARS1	1.19667	1.18621e-06	0.000122411
ENSG00000179604	23580	CDC42EP4	-1.05901	1.25448e-06	0.000128185
ENSG00000031698	NA	SARS1	0.649513	1.88721e-06	0.000187166
ENSG00000147853	50808	AK3	-0.84605	2.05766e-06	0.000199667
ENSG00000248098	593	BCKDHA	-1.19171	2.05143e-06	0.000199667
ENSG00000255730	NA		-1.19171	2.05143e-06	0.000199667
ENSG00000135506	10956	OS9	-0.932735	2.2993e-06	0.00021995
ENSG00000088832	2280	FKBP1A	-0.685046	2.35831e-06	0.000224006
ENSG00000198225	NA	FKBP1C	-0.685046	2.35831e-06	0.000224006
ENSG00000021826	1373	CPS1	-1.80639	2.63584e-06	0.000248617
ENSG00000196154	6275	S100A4	-1.02463	2.801e-06	0.00026236
ENSG00000089048	51575	ESF1	0.802607	2.89516e-06	0.000268111
ENSG00000103257	8140	SLC7A5	1.48051	2.90215e-06	0.000268111
ENSG00000109089	30850	CDR2L	1.65485	2.93424e-06	0.000269232
ENSG00000146376	NA	ARHGAP18	-1.23686	3.01706e-06	0.00027496
ENSG00000112715	7422	VEGFA	1.23956	3.2508e-06	0.000294274
ENSG00000170043	58485	TRAPPC1	-1.0243	3.29083e-06	0.000295912
ENSG00000166986	4141	MARS1	1.30796	3.4069e-06	0.00030432
ENSG00000063015	124925	SEZ6	1.24408	3.56392e-06	0.000316251
ENSG00000181788	6478	SIAH2	1.63538	3.65062e-06	0.000321827
ENSG00000197702	55742	PARVA	-1.15101	3.76861e-06	0.000330071
ENSG00000165092	216	ALDH1A1	-0.731743	4.06382e-06	0.000353234
ENSG00000128872	29767	TMOD2	1.85272	4.59279e-06	0.00039457
ENSG00000091490	23231	SEL1L3	1.78084	5.47222e-06	0.000467147
ENSG00000059573	5832	ALDH18A1	1.42055	5.52894e-06	0.000469021
ENSG00000111877	254394	MCM9	1.75474	5.6082e-06	0.00047209
ENSG00000141469	6563	SLC14A1	-0.96404	5.63512e-06	0.00047209
ENSG00000161914	NA	ZNF653	1.48196	5.84444e-06	0.000486603
ENSG00000131389	6533	SLC6A6	-0.878387	6.00183e-06	0.000496642
ENSG00000250722	6414	SELENOP	-1.03991	6.23293e-06	0.000512621
ENSG00000146278	10957	PNRC1	-1.04569	6.80001e-06	0.00055587
ENSG00000131864	57663	USP29	1.82076	7.17599e-06	0.000583071
ENSG00000107819	81855	SFXN3	-1.02629	7.48276e-06	0.000604356
ENSG00000184005	256435	ST6GALNAC3	1.72489	9.72351e-06	0.000771475
ENSG00000118640	8673	VAMP8	-0.868676	9.90171e-06	0.000781019
ENSG00000167986	1642	DDB1	-0.661725	1.03534e-05	0.000807205
ENSG00000124507	29993	PACSIN1	1.69639	1.05966e-05	0.000821423
ENSG00000198730	NA	CTR9	-0.883643	1.14319e-05	0.000881106
ENSG00000001630	1595	CYP51A1	0.858296	1.15139e-05	0.000882381
ENSG00000179915	9378	NRXN1	1.69916	1.32476e-05	0.00100951
ENSG00000165507	11067	DEPP1	-1.66567	1.35905e-05	0.00102983
ENSG00000189334	57402	S100A14	0.939883	1.38461e-05	0.00104333
ENSG00000082781	3693	ITGB5	-0.852328	1.42781e-05	0.00106551
ENSG00000188015	NA	S100A3	-1.24056	1.4373e-05	0.00106551
ENSG00000187758	NA	ADH1A	-1.51791	1.46257e-05	0.00107799
ENSG00000196616	125	ADH1B	-1.51791	1.46257e-05	0.00107799
ENSG00000248144	126	ADH1C	-1.51791	1.46257e-05	0.00107799
ENSG00000125814	63908	NAPB	1.69429	1.5265e-05	0.00111899
ENSG00000121690	91614	DEPDC7	-0.947093	1.59448e-05	0.00115625
ENSG00000168255	NA	POLR2J3	-0.921046	1.59423e-05	0.00115625
ENSG00000267368	100134938	UPK3BL1	-0.921046	1.59423e-05	0.00115625
ENSG00000284981	NA	UPK3BL2	-0.921046	1.59423e-05	0.00115625
ENSG00000205236	NA		-0.921046	1.59423e-05	0.00115625
ENSG00000079102	862	RUNX1T1	1.74774	1.62213e-05	0.00116444
ENSG00000152969	152789	JAKMIP1	1.77721	1.64713e-05	0.00117548
ENSG00000163430	11167	FSTL1	1.72243	1.73446e-05	0.00123128
ENSG00000119457	57864	SLC46A2	1.7244	1.76264e-05	0.00124474
ENSG00000128016	7538	ZFP36	-1.22601	1.83072e-05	0.00128608
ENSG00000124942	79026	AHNAK	-0.758513	1.92946e-05	0.00134842
ENSG00000166272	54838	WBP1L	-0.822862	1.9576e-05	0.00135406
ENSG00000073282	8626	TP63	1.68859	2.00673e-05	0.00138096
ENSG00000135821	2752	GLUL	-0.835583	2.05865e-05	0.00140238
ENSG00000100994	5834	PYGB	-0.919559	2.09376e-05	0.00141913
ENSG00000177084	5426	POLE	1.09217	2.10631e-05	0.00142049
ENSG00000171552	598	BCL2L1	-0.643491	2.17924e-05	0.00145513
ENSG00000163710	26577	PCOLCE2	1.70423	2.17384e-05	0.00145513
ENSG00000196743	2760	GM2A	-0.847167	2.22524e-05	0.00147128
ENSG00000155974	23426	GRIP1	1.71486	2.2248e-05	0.00147128
ENSG00000113013	3313	HSPA9	0.664084	2.23646e-05	0.00147148
ENSG00000031081	57514	ARHGAP31	1.43182	2.28317e-05	0.00149492
ENSG00000100439	63874	ABHD4	-1.20166	2.30246e-05	0.00150027
ENSG00000183303	120065	OR5P2	1.69664	2.32028e-05	0.00150461
ENSG00000162576	54587	MXRA8	-1.08025	2.3764e-05	0.0015244
ENSG00000035862	7077	TIMP2	-0.796473	2.3847e-05	0.0015244
ENSG00000123636	29994	BAZ2B	-0.837514	2.57794e-05	0.00161727
ENSG00000049130	4254	KITLG	-0.954889	2.61009e-05	0.00162986
ENSG00000245848	1050	CEBPA	-0.726254	2.798e-05	0.00173117
ENSG00000136010	160428	ALDH1L2	1.71911	2.82159e-05	0.00173779
ENSG00000166046	255394	TCP11L2	-1.19528	2.96894e-05	0.00182023
ENSG00000004799	5166	PDK4	-1.39669	3.06171e-05	0.00186862
ENSG00000129562	NA	DAD1	-0.734601	3.12978e-05	0.00190155
ENSG00000167962	90850	ZNF598	0.966488	3.21898e-05	0.00194698
ENSG00000154122	56172	ANKH	-0.855703	3.68037e-05	0.00216817
ENSG00000185222	51186	TCEAL9	-0.598414	3.85013e-05	0.00225785
ENSG00000139112	23710	GABARAPL1	-0.785333	3.95254e-05	0.00230787
ENSG00000110172	26973	CHORDC1	0.866991	4.45318e-05	0.00257787
ENSG00000163492	285025	CCDC141	1.67892	4.55136e-05	0.00262109
ENSG00000087074	NA	PPP1R15A	1.04375	4.5667e-05	0.00262109
ENSG00000164023	166929	SGMS2	-0.850931	4.7452e-05	0.00269884
ENSG00000100219	7494	XBP1	-0.610479	4.76218e-05	0.00269884
ENSG00000140450	91947	ARRDC4	1.21314	4.88869e-05	0.00275894
ENSG00000121281	113	ADCY7	1.61196	4.92985e-05	0.00277058
ENSG00000164330	1879	EBF1	1.64166	5.10517e-05	0.0028572
ENSG00000178773	27132	CPNE7	-0.94657	5.13719e-05	0.00286324
ENSG00000166963	NA	MAP1A	1.6337	5.24105e-05	0.00290911
ENSG00000134215	10451	VAV3	1.53805	5.42382e-05	0.00299822
ENSG00000111275	217	ALDH2	-0.964687	5.46765e-05	0.00301011
ENSG00000257767	NA		-0.964687	5.46765e-05	0.00301011
ENSG00000164463	153222	CREBRF	-0.992924	5.52627e-05	0.00302217
ENSG00000164776	5260	PHKG1	1.5386	5.87443e-05	0.00319493
ENSG00000116852	23046	KIF21B	1.6576	6.01278e-05	0.00325704
ENSG00000012822	57658	CALCOCO1	-1.45868	6.14356e-05	0.0032953
ENSG00000110367	1656	DDX6	-0.858824	6.15669e-05	0.0032953
ENSG00000145901	10318	TNIP1	-0.799705	6.14055e-05	0.0032953
ENSG00000182117	55505	NOP10	-0.670279	6.24454e-05	0.00330801
ENSG00000100592	23002	DAAM1	1.41394	6.58596e-05	0.00346998
ENSG00000138028	10669	CGREF1	-0.8901	6.64374e-05	0.0034868
ENSG00000197157	27044	SND1	-0.616897	7.12897e-05	0.00371257
ENSG00000144771	57408	LRTM1	1.58494	7.24862e-05	0.00375329
ENSG00000139053	5149	PDE6H	-1.62055	7.26282e-05	0.00375329
ENSG00000156110	132	ADK	-0.589761	7.3955e-05	0.00380727
ENSG00000101190	10732	TCFL5	1.63725	7.50984e-05	0.00385144
ENSG00000149577	51092	SIDT2	-0.824052	7.67142e-05	0.00390925
ENSG00000155511	2890	GRIA1	1.61402	7.80524e-05	0.00395778
ENSG00000213024	23636	NUP62	0.718398	7.97427e-05	0.00402238
ENSG00000131171	6451	SH3BGRL	-0.717429	7.99228e-05	0.00402238
ENSG00000129353	57153	SLC44A2	-0.769831	8.0332e-05	0.00402795
ENSG00000033100	54480	CHPF2	-0.898221	8.26711e-05	0.00412988
ENSG00000151748	60485	SAV1	-0.753075	8.40892e-05	0.00418522
ENSG00000105856	26959	HBP1	-0.847794	9.23619e-05	0.00454663
ENSG00000139514	6541	SLC7A1	0.920043	9.28965e-05	0.00455566
ENSG00000149256	26011	TENM4	1.58516	9.43866e-05	0.00459598
ENSG00000143153	481	ATP1B1	-0.518936	9.48689e-05	0.00460285
ENSG00000198947	1756	DMD	1.61015	9.80309e-05	0.00467285
ENSG00000138100	57159	TRIM54	-1.27914	9.76528e-05	0.00467285
ENSG00000067082	1316	KLF6	-0.854903	9.97797e-05	0.0047222
ENSG00000119638	91754	NEK9	-0.995962	0.000100814	0.00475447
ENSG00000100889	5106	PCK2	0.745051	0.000101794	0.00476787
ENSG00000167771	283248	RCOR2	0.760255	0.000101805	0.00476787
ENSG00000118473	84251	SGIP1	1.59778	0.000104617	0.00486579
ENSG00000106536	11281	POU6F2	1.57841	0.00010533	0.00488208
ENSG00000156990	285367	RPUSD3	1.47427	0.000106207	0.0049059
ENSG00000122779	8805	TRIM24	-0.796178	0.000109317	0.00503229
ENSG00000167123	51148	CERCAM	-1.35012	0.00011017	0.00505433
ENSG00000005108	221981	THSD7A	-0.904152	0.000111994	0.00510924
ENSG00000111319	6337	SCNN1A	-1.33824	0.000113803	0.00516828
ENSG00000049239	9563	H6PD	-0.828197	0.000115808	0.00524166
ENSG00000143870	10130	PDIA6	-0.557251	0.000129618	0.00580826
ENSG00000110090	1374	CPT1A	-1.00724	0.000131714	0.00588263
ENSG00000104936	1760	DMPK	-0.922849	0.000133723	0.00595265
ENSG00000167755	5653	KLK6	0.784092	0.000136422	0.00605284
ENSG00000115361	33	ACADL	-0.814326	0.000138745	0.00607596
ENSG00000118520	383	ARG1	-1.22505	0.00013744	0.00607596
ENSG00000176095	9807	IP6K1	-0.897749	0.000138201	0.00607596
ENSG00000163393	55356	SLC22A15	1.53042	0.000140599	0.00613721
ENSG00000136153	4008	LMO7	-0.938804	0.000143867	0.00624652
ENSG00000276231	146850	PIK3R6	-1.08847	0.000144029	0.00624652
ENSG00000165704	NA	HPRT1	-0.6032	0.000146794	0.00634182
ENSG00000144891	185	AGTR1	-0.871547	0.000149641	0.00640576
ENSG00000170579	9229	DLGAP1	1.45059	0.000151026	0.00640576
ENSG00000177106	64787	EPS8L2	-0.86895	0.000150831	0.00640576
ENSG00000183775	57528	KCTD16	1.48751	0.00015046	0.00640576
ENSG00000197191	375791	CYSRT1	-1.55347	0.000154018	0.00649187
ENSG00000107281	NA	NPDC1	-0.884501	0.000153866	0.00649187
ENSG00000171159	NA	BBLN	0.833338	0.000154647	0.0064926
ENSG00000143669	1130	LYST	1.4759	0.000156664	0.00654205
ENSG00000132780	4678	NASP	0.716438	0.000158182	0.00656481
ENSG00000147724	51059	FAM135B	1.53223	0.000160386	0.00661596
ENSG00000131979	2643	GCH1	1.05165	0.000160396	0.00661596
ENSG00000130812	83854	ANGPTL6	1.33568	0.000161685	0.00663911
ENSG00000021645	9369	NRXN3	1.53375	0.000161941	0.00663911
ENSG00000138759	80144	FRAS1	1.47837	0.000165853	0.00675837
ENSG00000118513	4602	MYB	1.54865	0.000165442	0.00675837
ENSG00000134531	2012	EMP1	-0.63067	0.000169776	0.00687668
ENSG00000198838	6263	RYR3	1.48837	0.000170927	0.0069026
ENSG00000104904	4946	OAZ1	-0.80368	0.000172157	0.00693151
ENSG00000163171	10602	CDC42EP3	1.46893	0.000176577	0.00706728
ENSG00000175376	84285	EIF1AD	0.892495	0.000177177	0.00707031
ENSG00000028839	9519	TBPL1	0.962777	0.000178014	0.00708275
ENSG00000138073	10113	PREB	-0.655356	0.000182822	0.00723141
ENSG00000150471	23284	ADGRL3	1.5259	0.000186565	0.00731508
ENSG00000165678	NA	GHITM	0.558552	0.000192803	0.0074943
ENSG00000106333	NA	PCOLCE	-0.582541	0.000192337	0.0074943
ENSG00000164442	10370	CITED2	-0.79763	0.000197437	0.00764942
ENSG00000104823	1891	ECH1	-0.986142	0.000197928	0.00764942
ENSG00000197043	309	ANXA6	-0.891116	0.000202875	0.00781824
ENSG00000203485	64423	INF2	-0.989995	0.000204724	0.0078457
ENSG00000142910	64129	TINAGL1	-0.780765	0.000204751	0.0078457
ENSG00000174970	282770	OR10AG1	1.49461	0.000207473	0.00792748
ENSG00000114770	10057	ABCC5	-1.05372	0.000213298	0.00805871
ENSG00000159208	148523	CIART	1.29223	0.000212103	0.00805871
ENSG00000119655	10577	NPC2	-0.610325	0.000211526	0.00805871
ENSG00000165409	7253	TSHR	1.4527	0.000215174	0.00810689
ENSG00000173660	7388	UQCRH	-0.791561	0.00022016	0.00824865
ENSG00000233954	440567	UQCRHL	-0.791561	0.00022016	0.00824865
ENSG00000150347	84159	ARID5B	-1.09068	0.000224132	0.00837422
ENSG00000115944	9167	COX7A2L	-0.711382	0.000226091	0.00838039
ENSG00000238835	677765	SCARNA18	1.18517	0.000225893	0.00838039
ENSG00000132965	NA	ALOX5AP	-1.19747	0.00022715	0.00839396
ENSG00000179091	NA	CYC1	0.680584	0.000227954	0.00840068
ENSG00000165323	120114	FAT3	1.50705	0.000243896	0.00893881
ENSG00000095303	5742	PTGS1	-0.976	0.000244935	0.00893881
ENSG00000085563	5243	ABCB1	-0.760284	0.000247858	0.00898687
ENSG00000103723	NA	AP3B2	1.45366	0.000264047	0.00949726
ENSG00000153246	22925	PLA2R1	1.42307	0.000270185	0.00969217
ENSG00000159388	7832	BTG2	-1.10602	0.000273191	0.009774
ENSG00000136933	10244	RABEPK	0.721197	0.000274023	0.00977784
ENSG00000118898	5493	PPL	-0.849614	0.000278867	0.00992188
ENSG00000138670	153020	RASGEF1B	1.47921	0.000279531	0.00992188
ENSG00000133083	9201	DCLK1	1.49898	0.000285221	0.0100973
ENSG00000151092	55768	NGLY1	-1.08267	0.000296455	0.0104402
ENSG00000123124	11059	WWP1	-1.02959	0.000296099	0.0104402
ENSG00000183508	NA	TENT5C	-1.3392	0.00029789	0.0104634
ENSG00000230667	NA	SETSIP	0.643456	0.000307255	0.0107087
ENSG00000108375	54894	RNF43	1.46481	0.0003088	0.0107348
ENSG00000285897	NA		1.46481	0.0003088	0.0107348
ENSG00000020633	864	RUNX3	0.836168	0.000314355	0.0108998
ENSG00000188060	115273	RAB42	1.39919	0.000315829	0.0109228
ENSG00000100243	1727	CYB5R3	-0.653345	0.000319809	0.0109511
ENSG00000069869	4734	NEDD4	-0.519338	0.000319896	0.0109511
ENSG00000123213	57486	NLN	-0.828963	0.000318229	0.0109511
ENSG00000114850	6747	SSR3	-0.515014	0.000319526	0.0109511
ENSG00000289517	NA		-0.653345	0.000319809	0.0109511
ENSG00000115902	6509	SLC1A4	0.935236	0.000322909	0.0110263
ENSG00000135046	301	ANXA1	-0.681597	0.000329467	0.0111936
ENSG00000138346	1763	DNA2	1.35819	0.000328765	0.0111936
ENSG00000102854	10232	MSLN	-0.551279	0.000342602	0.0116045
ENSG00000235568	150372	NFAM1	1.43881	0.000343281	0.0116045
ENSG00000256043	NA	CTSO	1.43099	0.000348245	0.0117135
ENSG00000115414	2335	FN1	-0.699019	0.000350431	0.0117286
ENSG00000117616	57035	RSRP1	-0.918525	0.000349673	0.0117286
ENSG00000174574	79647	AKIRIN1	1.21012	0.000353742	0.0118101
ENSG00000174844	201625	DNAH12	1.39343	0.000363931	0.0121203
ENSG00000113140	6678	SPARC	-0.624034	0.000385544	0.0127456
ENSG00000262814	6182	MRPL12	0.846875	0.000390373	0.0128423
ENSG00000167644	64073	C19orf33	-0.639164	0.000394462	0.0129452
ENSG00000267748	NA		-0.639164	0.000394462	0.0129452
ENSG00000092148	25831	HECTD1	-0.679488	0.000409089	0.013328
ENSG00000175054	545	ATR	1.0173	0.000415318	0.0134983
ENSG00000115318	84695	LOXL3	-0.613906	0.000418314	0.013559
ENSG00000262406	4321	MMP12	1.4203	0.000419194	0.013559
ENSG00000183098	10082	GPC6	1.39771	0.00043473	0.0140278
ENSG00000132518	3000	GUCY2D	1.35866	0.000436536	0.0140525
ENSG00000105559	57664	PLEKHA4	1.37445	0.000448186	0.014325
ENSG00000170085	375484	SIMC1	1.00868	0.000447589	0.014325
ENSG00000146555	221935	SDK1	1.35511	0.000449295	0.0143265
ENSG00000136810	7295	TXN	-0.599769	0.000455573	0.0144243
ENSG00000143079	55917	CTTNBP2NL	-0.866384	0.000457527	0.0144523
ENSG00000117984	1509	CTSD	-0.547795	0.000465397	0.0146646
ENSG00000166333	3611	ILK	-0.731606	0.000466422	0.0146646
ENSG00000250644	NA		-0.547795	0.000465397	0.0146646
ENSG00000142871	3491	CCN1	-0.833956	0.00046771	0.0146709
ENSG00000125991	51614	ERGIC3	-0.632246	0.000474247	0.0148414
ENSG00000171206	81603	TRIM8	-0.977222	0.000480091	0.0149895
ENSG00000163106	27306	HPGDS	1.4132	0.00048485	0.0151031
ENSG00000171813	170394	PWWP2B	-0.90253	0.000486892	0.0151318
ENSG00000140945	1012	CDH13	1.42484	0.000501313	0.0154453
ENSG00000118503	7128	TNFAIP3	-1.35661	0.000501559	0.0154453
ENSG00000140526	11057	ABHD2	-0.542811	0.000503557	0.0154715
ENSG00000189377	284340	CXCL17	-1.38175	0.000511894	0.0156563
ENSG00000115170	90	ACVR1	1.20033	0.000520657	0.0158883
ENSG00000156966	93010	B3GNT7	-1.42362	0.000528303	0.0160852
ENSG00000198286	84433	CARD11	1.33337	0.000533825	0.0162168
ENSG00000140044	122953	JDP2	1.03558	0.000548773	0.0164797
ENSG00000197530	142678	MIB2	1.1017	0.000548552	0.0164797
ENSG00000161714	113026	PLCD3	-0.843184	0.000548623	0.0164797
ENSG00000115380	2202	EFEMP1	-0.758842	0.000551183	0.0164842
ENSG00000112414	57211	ADGRG6	1.37993	0.00055975	0.0166002
ENSG00000168079	286133	SCARA5	-0.810592	0.000559899	0.0166002
ENSG00000197879	4641	MYO1C	-0.737391	0.000567045	0.0167726
ENSG00000158246	NA	TENT5B	-0.936069	0.000571281	0.0168609
ENSG00000106034	79974	CPED1	1.40262	0.000575682	0.0169168
ENSG00000130702	3911	LAMA5	-0.670337	0.000574588	0.0169168
ENSG00000001629	NA	ANKIB1	1.27841	0.00058517	0.017121
ENSG00000136950	81873	ARPC5L	0.784267	0.000584721	0.017121
ENSG00000197748	80217	CFAP43	1.39219	0.00058818	0.0171347
ENSG00000164707	26266	SLC13A4	1.38515	0.000587866	0.0171347
ENSG00000120727	51247	PAIP2	-0.619357	0.000593344	0.0171739
ENSG00000185008	6092	ROBO2	1.36376	0.000593255	0.0171739
ENSG00000147526	6867	TACC1	-0.680599	0.000591346	0.0171739
ENSG00000146072	NA	TNFRSF21	-0.515868	0.000599539	0.017316
ENSG00000198597	9745	ZNF536	1.32599	0.000603823	0.0174025
ENSG00000204370	6392	SDHD	-1.02851	0.000612698	0.0176206
ENSG00000255292	NA		-1.02851	0.000612698	0.0176206
ENSG00000060718	1301	COL11A1	1.33991	0.00064412	0.0183676
ENSG00000257335	8972	MGAM	1.36737	0.000653334	0.0184852
ENSG00000132581	6388	SDF2	-0.703459	0.000651452	0.0184852
ENSG00000080546	27244	SESN1	-0.957849	0.000653724	0.0184852
ENSG00000155897	NA	ADCY8	1.32991	0.000661496	0.0186268
ENSG00000169738	51181	DCXR	-1.00846	0.000660843	0.0186268
ENSG00000117054	34	ACADM	-0.57128	0.000667303	0.0187125
ENSG00000161888	147841	SPC24	1.00895	0.000667312	0.0187125
ENSG00000180198	1104	RCC1	1.04124	0.000674076	0.0188629
ENSG00000144713	6161	RPL32	-0.537901	0.000686541	0.019172
ENSG00000145362	287	ANK2	1.39281	0.000691532	0.0192317
ENSG00000119280	84886	C1orf198	-0.675208	0.000704011	0.0194984
ENSG00000100345	4627	MYH9	-0.671396	0.0007271	0.0199332
ENSG00000133805	272	AMPD3	-0.851236	0.000731728	0.0200194
ENSG00000174804	8322	FZD4	-0.772999	0.000740196	0.0201692
ENSG00000183814	286826	LIN9	1.00528	0.000750198	0.0204005
ENSG00000196850	160760	PPTC7	0.701552	0.000754648	0.0204803
ENSG00000063046	1975	EIF4B	-0.447435	0.000758699	0.0205282
ENSG00000107485	2625	GATA3	-0.649715	0.000781227	0.0209487
ENSG00000080819	NA	CPOX	0.78028	0.000794199	0.0212122
ENSG00000285635	NA		0.78028	0.000794199	0.0212122
ENSG00000122786	800	CALD1	-0.586841	0.000834816	0.0221653
ENSG00000013275	5704	PSMC4	0.678665	0.000851552	0.0225653
ENSG00000170515	5036	PA2G4	0.50687	0.000854433	0.0225972
ENSG00000257411	NA		0.50687	0.000854433	0.0225972
ENSG00000139915	161357	MDGA2	1.29487	0.000863771	0.0227805
ENSG00000144824	90102	PHLDB2	-1.27012	0.000866913	0.0227932
ENSG00000154678	5137	PDE1C	1.37561	0.000877254	0.0230202
ENSG00000120885	1191	CLU	-0.811531	0.000881793	0.0230497
ENSG00000140623	124404	SEPTIN12	1.32859	0.000880658	0.0230497
ENSG00000166862	10369	CACNG2	1.30001	0.000886293	0.0231225
ENSG00000085224	546	ATRX	-0.645596	0.000892171	0.023138
ENSG00000162909	824	CAPN2	-0.775333	0.000900389	0.023138
ENSG00000141736	2064	ERBB2	-0.933061	0.000897438	0.023138
ENSG00000182263	55137	FIGN	1.28914	0.000897774	0.023138
ENSG00000259207	3690	ITGB3	-0.90993	0.000897765	0.023138
ENSG00000138131	84171	LOXL4	-0.932234	0.000888687	0.023138
ENSG00000123595	9367	RAB9A	-0.880988	0.000896478	0.023138
ENSG00000259753	NA		-0.90993	0.000897765	0.023138
ENSG00000126368	9572	NR1D1	-1.03954	0.000906209	0.0232005
ENSG00000082293	1310	COL19A1	1.32606	0.000932822	0.0237394
ENSG00000136826	9314	KLF4	1.13793	0.000929377	0.0237394
ENSG00000119138	687	KLF9	-0.453053	0.000932117	0.0237394
ENSG00000135678	1368	CPM	-0.880384	0.000953741	0.0242261
ENSG00000116717	1647	GADD45A	1.07277	0.000963915	0.0244385
ENSG00000166446	124359	CDYL2	1.25545	0.000971218	0.0245775
ENSG00000109846	1410	CRYAB	-0.872495	0.000984984	0.0248791
ENSG00000162631	22854	NTNG1	1.3036	0.000995498	0.0250977
ENSG00000118407	27145	FILIP1	1.2532	0.00103733	0.0260064
ENSG00000198844	22899	ARHGEF15	1.29459	0.001055	0.0263283
ENSG00000188517	84570	COL25A1	1.2442	0.00105688	0.0263283
ENSG00000102316	10916	MAGED2	-1.07697	0.00106276	0.0263987
ENSG00000171303	3777	KCNK3	1.26614	0.00106604	0.026403
ENSG00000116711	5321	PLA2G4A	-0.845706	0.00106685	0.026403
ENSG00000119650	112752	IFT43	-0.843736	0.00108214	0.0267245
ENSG00000157703	136306	SVOPL	1.31974	0.0010838	0.0267245
ENSG00000211450	280636	SELENOH	0.713768	0.00109011	0.026831
ENSG00000147894	203228	C9orf72	0.92065	0.00109323	0.0268589
ENSG00000044115	1495	CTNNA1	-0.586804	0.00111022	0.0271772
ENSG00000103479	5934	RBL2	-0.934345	0.00111926	0.0273489
ENSG00000154655	91133	L3MBTL4	1.34488	0.00112367	0.0274069
ENSG00000166347	1528	CYB5A	-0.816116	0.00113432	0.0275671
ENSG00000182749	164091	PAQR7	-0.968565	0.00113884	0.0275776
ENSG00000165312	220213	OTUD1	-0.941202	0.0011436	0.0276431
ENSG00000079385	634	CEACAM1	-1.06568	0.00117234	0.0281361
ENSG00000170956	1084	CEACAM3	-1.06568	0.00117234	0.0281361
ENSG00000105388	1048	CEACAM5	-1.06568	0.00117234	0.0281361
ENSG00000086548	4680	CEACAM6	-1.06568	0.00117234	0.0281361
ENSG00000007306	1087	CEACAM7	-1.06568	0.00117234	0.0281361
ENSG00000124469	1088	CEACAM8	-1.06568	0.00117234	0.0281361
ENSG00000231924	5669	PSG1	-1.06568	0.00117234	0.0281361
ENSG00000243130	5680	PSG11	-1.06568	0.00117234	0.0281361
ENSG00000242221	5670	PSG2	-1.06568	0.00117234	0.0281361
ENSG00000221826	5671	PSG3	-1.06568	0.00117234	0.0281361
ENSG00000243137	5672	PSG4	-1.06568	0.00117234	0.0281361
ENSG00000204941	5673	PSG5	-1.06568	0.00117234	0.0281361
ENSG00000170848	5675	PSG6	-1.06568	0.00117234	0.0281361
ENSG00000221878	5676	PSG7	-1.06568	0.00117234	0.0281361
ENSG00000124467	440533	PSG8	-1.06568	0.00117234	0.0281361
ENSG00000183668	5678	PSG9	-1.06568	0.00117234	0.0281361
ENSG00000267881	NA		-1.06568	0.00117234	0.0281361
ENSG00000120685	80209	PROSER1	0.827536	0.0011965	0.028513
ENSG00000171631	5031	P2RY6	1.22661	0.00120599	0.0286885
ENSG00000115415	6772	STAT1	1.2289	0.00121631	0.0288324
ENSG00000135070	NA	ISCA1	1.225	0.0012192	0.0288501
ENSG00000101843	5716	PSMD10	-0.697099	0.00124106	0.0292646
ENSG00000113269	55819	RNF130	-0.59822	0.00125408	0.0295202
ENSG00000126003	5326	PLAGL2	-1.25072	0.00127544	0.0299705
ENSG00000110723	23086	EXPH5	1.27243	0.00127868	0.0299945
ENSG00000117322	1380	CR2	1.2941	0.00131776	0.0307508
ENSG00000154767	7508	XPC	-0.755837	0.00132178	0.0307914
ENSG00000061938	10188	TNK2	0.693608	0.00132823	0.0308631
ENSG00000136425	10518	CIB2	-1.01963	0.00133803	0.0310093
ENSG00000174137	152877	FAM53A	0.86854	0.0013503	0.0311217
ENSG00000130558	10439	OLFM1	1.32514	0.00135211	0.0311217
ENSG00000122591	84668	FAM126A	1.08658	0.00136016	0.0311276
ENSG00000072041	55117	SLC6A15	1.21004	0.0013616	0.0311276
ENSG00000047621	57102	C12orf4	1.22077	0.0013795	0.0314302
ENSG00000128655	NA	PDE11A	1.30048	0.00137938	0.0314302
ENSG00000106686	55064	SPATA6L	1.30326	0.00138548	0.0315133
ENSG00000167535	784	CACNB3	-0.927045	0.00139952	0.0317256
ENSG00000128578	57464	STRIP2	1.30501	0.00141484	0.0320191
ENSG00000133597	90956	ADCK2	0.967161	0.00141732	0.0320214
ENSG00000134109	NA	EDEM1	-0.729672	0.00141987	0.0320254
ENSG00000130731	84326	METTL26	-1.0577	0.00144853	0.0325087
ENSG00000184162	126382	NR2C2AP	0.998956	0.0014473	0.0325087
ENSG00000049323	4052	LTBP1	-0.701171	0.00145179	0.0325278
ENSG00000030582	2896	GRN	-0.644739	0.00147032	0.0327796
ENSG00000126217	23263	MCF2L	1.31342	0.00146917	0.0327796
ENSG00000162244	6159	RPL29	1.03809	0.00151173	0.0335366
ENSG00000198216	777	CACNA1E	1.21993	0.00154329	0.0341804
ENSG00000128274	53947	A4GALT	-0.885753	0.00157103	0.0346809
ENSG00000170689	3219	HOXB9	1.1497	0.00158547	0.0347721
ENSG00000175701	205251	MTLN	0.897128	0.00158495	0.0347721
ENSG00000176225	25914	RTTN	1.21938	0.00157872	0.0347721
ENSG00000184227	641371	ACOT1	-1.00852	0.00159618	0.0348429
ENSG00000119673	10965	ACOT2	-1.00852	0.00159618	0.0348429
ENSG00000185668	5453	POU3F1	1.26372	0.00159872	0.0348429
ENSG00000162517	553115	PEF1	-0.678322	0.0016149	0.0350333
ENSG00000213265	114960	TSGA13	1.24614	0.00161556	0.0350333
ENSG00000105523	54854	FAM83E	1.23645	0.00165873	0.0357968
ENSG00000125656	8192	CLPP	0.545991	0.00168215	0.0361288
ENSG00000135245	NA	HILPDA	0.831549	0.00168091	0.0361288
ENSG00000052802	6307	MSMO1	0.65085	0.00168832	0.0362036
ENSG00000173674	NA	EIF1AX	-0.536869	0.00173421	0.0368944
ENSG00000154839	220134	SKA1	0.71012	0.00173788	0.0369142
ENSG00000197168	341676	NEK5	1.18128	0.00174718	0.0370534
ENSG00000088766	54675	CRLS1	0.725524	0.00176328	0.0372777
ENSG00000151914	667	DST	-0.854323	0.0017631	0.0372777
ENSG00000136628	2058	EPRS1	0.597647	0.00177125	0.0373875
ENSG00000116793	10745	PHTF1	-1.05513	0.0017779	0.0374108
ENSG00000116741	5997	RGS2	0.406185	0.00177601	0.0374108
ENSG00000206527	201562	HACD2	-0.628311	0.00178811	0.0375125
ENSG00000197694	6709	SPTAN1	-0.700792	0.00179192	0.0375302
ENSG00000140365	54939	COMMD4	-0.75282	0.00180209	0.0376846
ENSG00000160307	6285	S100B	1.27391	0.0018146	0.0378874
ENSG00000100201	10521	DDX17	-0.530268	0.00182324	0.0379505
ENSG00000127980	5189	PEX1	0.984502	0.00182134	0.0379505
ENSG00000112304	55856	ACOT13	-0.744218	0.00183414	0.0381185
ENSG00000112667	10591	DNPH1	0.928798	0.00184239	0.0382309
ENSG00000121904	114784	CSMD2	1.24171	0.00185091	0.0382769
ENSG00000143195	387597	ILDR2	1.25088	0.00187346	0.0382769
ENSG00000171798	85442	KNDC1	1.28493	0.00185913	0.0382769
ENSG00000237353	399968	PATE4	1.19451	0.00187519	0.0382769
ENSG00000120913	64236	PDLIM2	-0.650045	0.00186672	0.0382769
ENSG00000182732	9628	RGS6	1.27659	0.00185413	0.0382769
ENSG00000133874	79845	RNF122	1.28347	0.00187209	0.0382769
ENSG00000176463	28232	SLCO3A1	1.2154	0.0018599	0.0382769
ENSG00000130449	57688	ZSWIM6	1.19022	0.00187582	0.0382769
ENSG00000248235	NA		-0.650045	0.00186672	0.0382769
ENSG00000130348	55278	QRSL1	1.16528	0.00188209	0.0383468
ENSG00000138678	84803	GPAT3	1.05031	0.00188623	0.0383733
ENSG00000133315	28992	MACROD1	-0.912724	0.00191467	0.0388346
ENSG00000167526	6137	RPL13	-0.551149	0.00192196	0.0388657
ENSG00000129355	1032	CDKN2D	0.858371	0.00193164	0.0388866
ENSG00000073910	10129	FRY	1.25589	0.00192896	0.0388866
ENSG00000186318	23621	BACE1	1.03171	0.00193667	0.0389297
ENSG00000187522	51182	HSPA14	0.726579	0.00196617	0.0394051
ENSG00000172167	NA	MTBP	0.973996	0.0019719	0.0394613
ENSG00000131876	NA	SNRPA1	0.69656	0.00197563	0.0394775
ENSG00000141449	80000	GREB1L	1.23781	0.00200488	0.0400027
ENSG00000204389	3303	HSPA1A	-0.719447	0.00201585	0.0401362
ENSG00000204388	3304	HSPA1B	-0.719447	0.00201585	0.0401362
ENSG00000129347	65095	KRI1	1.0192	0.00202182	0.0401625
ENSG00000197601	84188	FAR1	-0.542943	0.00203197	0.0403048
ENSG00000144445	151050	KANSL1L	1.21222	0.00205074	0.0404943
ENSG00000088298	55741	EDEM2	-0.67607	0.00211389	0.041563
ENSG00000137312	10211	FLOT1	-0.745644	0.00213763	0.0419075
ENSG00000116209	9528	TMEM59	-0.563898	0.00213699	0.0419075
ENSG00000169018	10116	FEM1B	-0.795953	0.00214523	0.0419346
ENSG00000101608	10627	MYL12A	-0.510424	0.00214264	0.0419346
ENSG00000221931	390260	OR6X1	1.14452	0.00217439	0.042443
ENSG00000143801	5664	PSEN2	-1.2381	0.00219621	0.042807
ENSG00000288674	NA		-1.2381	0.00219621	0.042807
ENSG00000179051	55920	RCC2	0.532173	0.00220275	0.0428726
ENSG00000135426	9840	TESPA1	1.23076	0.00222389	0.0432217
ENSG00000176248	NA	ANAPC2	-0.856247	0.00223029	0.0432837
ENSG00000134107	8553	BHLHE40	0.889581	0.00224058	0.043421
ENSG00000117114	23266	ADGRL2	1.19965	0.00228708	0.0439432
ENSG00000171346	3866	KRT15	0.683655	0.00228601	0.0439432
ENSG00000262655	10418	SPON1	-0.660525	0.00228482	0.0439432
ENSG00000147687	83940	TATDN1	0.673092	0.00228587	0.0439432
ENSG00000104435	11075	STMN2	1.23917	0.00230911	0.0443034
ENSG00000164796	114788	CSMD3	1.16395	0.00232292	0.044379
ENSG00000100100	113791	PIK3IP1	-0.746507	0.00232036	0.044379
ENSG00000026025	7431	VIM	-0.463205	0.00231648	0.044379
ENSG00000163611	152185	SPICE1	-1.02197	0.00232644	0.0443834
ENSG00000285943	NA		-1.02197	0.00232644	0.0443834
ENSG00000184226	5101	PCDH9	1.20532	0.00235823	0.0449262
ENSG00000113361	1004	CDH6	1.22978	0.00237055	0.0449705
ENSG00000142512	89790	SIGLEC10	1.15917	0.0023648	0.0449705
ENSG00000161640	114132	SIGLEC11	1.15917	0.0023648	0.0449705
ENSG00000166033	5654	HTRA1	-0.467088	0.00237664	0.0450226
ENSG00000110002	4013	VWA5A	-0.999577	0.00238389	0.0450966
ENSG00000167601	558	AXL	-0.548946	0.00240615	0.045454
ENSG00000132376	51763	INPP5K	-0.992265	0.00241143	0.0454901
ENSG00000064666	1265	CNN2	-0.802272	0.00242101	0.045569
ENSG00000156500	159091	PABIR3	1.22431	0.00242238	0.045569
ENSG00000116106	2043	EPHA4	1.19204	0.00243999	0.0458365
ENSG00000186335	153201	SLC36A2	1.12643	0.00246284	0.0461372
ENSG00000120053	2805	GOT1	0.602521	0.00250184	0.0466088
ENSG00000111371	81539	SLC38A1	0.553011	0.00250166	0.0466088
ENSG00000058866	1608	DGKG	1.20164	0.00251702	0.0466982
ENSG00000170345	2353	FOS	-1.04404	0.0025496	0.0471729
ENSG00000157613	90993	CREB3L1	1.23775	0.00257494	0.0475114
ENSG00000118307	55259	DNAI7	1.24622	0.00257382	0.0475114
ENSG00000144554	2177	FANCD2	0.876725	0.00264105	0.0486647
ENSG00000132589	2319	FLOT2	-0.714565	0.0026549	0.0488531
ENSG00000065559	6416	MAP2K4	-0.790413	0.00266877	0.0490413
ENSG00000148090	549	AUH	-0.733593	0.00267358	0.0490629
ENSG00000241553	10093	ARPC4	-0.553963	0.00268576	0.0492195
ENSG00000172831	8824	CES2	1.11721	0.00269647	0.0493488
ENSG00000174405	3981	LIG4	1.17703	0.00270997	0.0494616
ENSG00000174444	NA	RPL4	-0.575369	0.00272285	0.0496294

## Sheet: Suppl Table S7
Supplementary Table S7: COSMIC genes coordinately deregulated by IGF-1.
The Catalogue of Somatic Mutations in Cancer (COSMIC) Cancer Gene Census lists genes implicated as cancer drivers. These included 5 genes deregulated in all 3 prostate cancer cell lines. Two genes were downregulated by IGF-1: ERBB2/HER2, possibly reflecting HER2:IGF axis crosstalk, and ATRX, a tumor suppressor gene (TSG) which is frequently lost in glioma and whose loss associates with aggressive…
Symbol	Name	Role in cancer	+IGF-1
ATRX	ATRX, chromatin remodeler	TSG	Down
CDKN1A	Cyclin dependent kinase inhibitor 1A	Oncogene, TSG	Up
DDIT3	DNA damage inducible transcript 3	Oncogene, fusion	Up
ERBB2	Erb-b2 receptor tyrosine kinase 2	Oncogene, fusion	Down
FANCD2	FA complementation group D2	TSG	Up
References
1	Aguilera, P. & Lopez-Contreras, A. J. ATRX, a guardian of chromatin. Trends Genet 39, 505-519 (2023). https://doi.org/10.1016/j.tig.2023.02.009
2	Bartholf DeWitt, S. et al. Loss of ATRX promotes aggressive features of osteosarcoma with increased NF-kappaB signaling and integrin binding. JCI Insight 7 (2022). https://doi.org/10.1172/jci.insight.151583
3	Ou, Y. H. et al. [Infiltrating mast cells promote neuroendocrine differentiation and increase docetaxel resistance of prostate cancer cells by up-regulating p21]. Nan Fang Yi Ke Da Xue Xue Bao 38, 723-730 (2018). https://doi.org/10.3969/j.issn.1673-4254.2018.06.13
4	Chu, Z., Tan, Y., Xu, C., Zhangsun, D. & Zhu, X. Potential Mechanisms of Metformin-Induced Apoptosis in HeLa Cells. Biomolecules 13 (2023). https://doi.org/10.3390/biom13060950
5	Lin, H., Liu, S., Gao, W. & Liu, H. DDIT3 modulates cancer stemness in gastric cancer by directly regulating CEBPbeta. J Pharm Pharmacol 72, 807-815 (2020). https://doi.org/10.1111/jphp.13243
6	Raghunandan, M. et al. Functional cross talk between the Fanconi anemia and ATRX/DAXX histone chaperone pathways promotes replication fork recovery. Hum Mol Genet 29, 1083-1095 (2020). https://doi.org/10.1093/hmg/ddz250
7	Paulo, P. et al. Targeted next generation sequencing identifies functionally deleterious germline mutations in novel genes in early-onset/familial prostate cancer.

## Sheet: Suppl Table S8
Supplementary Table S8. Unbiased pathway enrichment analysis by Functional Class Scoring in DU145 cells
collection	ID	setSize	enrichmentScore	NES	pvalue	p.adjust	qvalue
biocarta	BIOCARTA_COMP_PATHWAY	19	-0.853216	-1.93859	1.92e-05	0.00560307	0.00539301
biocarta	BIOCARTA_CLASSIC_PATHWAY	14	-0.890759	-1.89637	8.7e-05	0.0126967	0.0122207
biocarta	BIOCARTA_MCM_PATHWAY	18	0.829454	1.82309	0.00035564	0.0346159	0.0333181
biocarta	BIOCARTA_CELLCYCLE_PATHWAY	23	0.778598	1.81064	0.00048784	0.0356123	0.0342772
biocarta	BIOCARTA_LECTIN_PATHWAY	12	-0.857235	-1.76599	0.00089952	0.0525317	0.0505623
biocarta	BIOCARTA_G2_PATHWAY	24	0.754066	1.74651	0.00134522	0.0654672	0.0630127
biocarta	BIOCARTA_PROTEASOME_PATHWAY	19	0.764163	1.70645	0.00276902	0.115508	0.111177
biocarta	BIOCARTA_SRCRPTP_PATHWAY	11	0.845568	1.62163	0.00330778	0.120734	0.116207
biocarta	BIOCARTA_CTCF_PATHWAY	24	-0.674037	-1.63813	0.00574958	0.186542	0.179548
biocarta	BIOCARTA_ATRBRCA_PATHWAY	22	0.707444	1.63076	0.00696123	0.203268	0.195647
go	GOBP_DNA_CONFORMATION_CHANGE	348	0.692128	2.32046	1.11e-29	8.28e-26	7.74e-26
go	GOBP_NUCLEAR_CHROMOSOME_SEGREGATION	288	0.698539	2.30171	1.92e-26	7.18e-23	6.71e-23
go	GOBP_CHROMOSOME_SEGREGATION	349	0.666699	2.23402	9.52e-26	2.37e-22	2.22e-22
go	GOBP_ORGANELLE_FISSION	494	0.610711	2.10611	1.82e-24	3.39e-21	3.17e-21
go	GOBP_PROTEIN_DNA_COMPLEX_ASSEMBLY	198	0.747887	2.38874	2.55e-24	3.81e-21	3.56e-21
go	GOBP_NUCLEOSOME_ASSEMBLY	122	0.821575	2.48967	2.18e-23	2.72e-20	2.54e-20
go	GOBP_DNA_REPLICATION	282	0.685861	2.25258	4.18e-23	4.47e-20	4.18e-20
go	GOBP_DNA_PACKAGING	251	0.690884	2.25223	6.04e-21	5.64e-18	5.27e-18
go	GOBP_DNA_DEPENDENT_DNA_REPLICATION	160	0.755764	2.36309	7.89e-21	6.56e-18	6.13e-18
go	GOBP_CELL_DIVISION	622	0.552098	1.93158	3.8e-20	2.85e-17	2.66e-17
go	GOBP_PROTEIN_DNA_COMPLEX_SUBUNIT_ORGANIZATION	250	0.677762	2.20998	1.41e-19	9.57e-17	8.95e-17
go	GOBP_MITOTIC_NUCLEAR_DIVISION	296	0.645934	2.13183	1.17e-18	7.32e-16	6.84e-16
go	GOBP_SISTER_CHROMATID_SEGREGATION	206	0.703682	2.25606	1.44e-18	8.29e-16	7.74e-16
go	GOBP_MITOTIC_SISTER_CHROMATID_SEGREGATION	173	0.724059	2.29103	5.75e-18	3.07e-15	2.87e-15
go	GOBP_NUCLEOSOME_ORGANIZATION	173	0.721663	2.28345	1.1e-17	5.46e-15	5.1e-15
go	GOBP_CYTOPLASMIC_TRANSLATION	146	-0.70837	-2.38784	4.8e-17	2.24e-14	2.1e-14
go	GOBP_DNA_REPAIR	524	0.546576	1.89359	1.93e-16	8.5e-14	7.94e-14
go	GOBP_MEIOTIC_CELL_CYCLE	265	0.640125	2.08976	3.6e-16	1.5e-13	1.4e-13
go	GOBP_REGULATION_OF_CELL_CYCLE_PROCESS	687	0.513492	1.80248	1.11e-15	4.37e-13	4.08e-13
go	GOBP_MEIOTIC_CELL_CYCLE_PROCESS	206	0.668945	2.14469	3.94e-15	1.47e-12	1.38e-12
go	GOBP_CHROMATIN_ASSEMBLY_OR_DISASSEMBLY	230	0.641294	2.07772	1.58e-14	5.64e-12	5.27e-12
go	GOBP_CELL_CYCLE_PHASE_TRANSITION	537	0.527949	1.82898	3.57e-14	1.21e-11	1.13e-11
go	GOBP_MITOTIC_CELL_CYCLE_PHASE_TRANSITION	440	0.546897	1.8697	1.25e-13	4.07e-11	3.8e-11
go	GOBP_CHROMOSOME_SEPARATION	97	0.758638	2.2466	1.68e-12	5.25e-10	4.9e-10
go	GOBP_MEIOTIC_CHROMOSOME_SEGREGATION	96	0.7427	2.18855	2.54e-12	7.6e-10	7.1e-10
go	GOBP_MICROTUBULE_CYTOSKELETON_ORGANIZATION	640	0.491147	1.72115	3.07e-12	8.82e-10	8.24e-10
go	GOBP_DNA_RECOMBINATION	319	0.567529	1.88971	8.01e-12	2.22e-09	2.07e-09
go	GOBP_REGULATION_OF_MITOTIC_CELL_CYCLE	480	0.517309	1.77977	9.85e-12	2.63e-09	2.46e-09
go	GOBP_REGULATION_OF_CELL_CYCLE_PHASE_TRANSITION	414	0.531411	1.80608	1.53e-11	3.94e-09	3.68e-09
go	GOBP_DNA_GEOMETRIC_CHANGE	95	0.731932	2.158	2.46e-11	6.1e-09	5.7e-09
go	GOBP_CHROMATIN_REMODELING	264	0.582501	1.9005	2.53e-11	6.1e-09	5.7e-09
go	GOBP_DNA_REPLICATION_DEPENDENT_CHROMATIN_ORGANIZATION	32	0.912107	2.27066	5.66e-11	1.31e-08	1.22e-08
go	GOBP_POSITIVE_REGULATION_OF_CELL_CYCLE_PROCESS	246	0.579451	1.88306	5.77e-11	1.31e-08	1.22e-08
go	GOBP_REGULATION_OF_MITOTIC_CELL_CYCLE_PHASE_TRANSITION	321	0.55216	1.83743	1.23e-10	2.7e-08	2.53e-08
go	GOBP_MEIOSIS_I_CELL_CYCLE_PROCESS	135	0.676436	2.07832	1.96e-10	4.18e-08	3.91e-08
go	GOBP_SPINDLE_ORGANIZATION	207	0.598837	1.9202	6.11e-10	1.26e-07	1.18e-07
go	GOBP_NEGATIVE_REGULATION_OF_CELL_CYCLE_PROCESS	301	0.545898	1.80281	6.23e-10	1.26e-07	1.18e-07
go	GOBP_MICROTUBULE_CYTOSKELETON_ORGANIZATION_INVOLVED_IN_MITOSIS	153	0.633308	1.97346	9.06e-10	1.78e-07	1.67e-07
go	GOBP_REGULATION_OF_CHROMOSOME_SEGREGATION	91	0.728089	2.14679	9.61e-10	1.84e-07	1.72e-07
go	GOBP_METAPHASE_ANAPHASE_TRANSITION_OF_CELL_CYCLE	65	0.763353	2.15455	1.34e-09	2.51e-07	2.35e-07
go	GOBP_REGULATION_OF_DNA_REPLICATION	131	0.65553	2.00742	1.66e-09	3.04e-07	2.84e-07
go	GOBP_TELOMERE_ORGANIZATION	162	0.625164	1.95729	2.16e-09	3.85e-07	3.6e-07
go	GOBP_REGULATION_OF_NUCLEAR_DIVISION	139	0.648819	2.00667	2.29e-09	3.99e-07	3.73e-07
go	GOBP_CELL_CYCLE_DNA_REPLICATION	44	0.821478	2.19175	3.06e-09	5.2e-07	4.86e-07
go	GOBP_REGULATION_OF_MITOTIC_NUCLEAR_DIVISION	111	0.675941	2.03609	4.97e-09	8.27e-07	7.73e-07
go	GOBP_POSITIVE_REGULATION_OF_CELL_CYCLE	328	0.529327	1.76313	5.29e-09	8.6e-07	8.04e-07
go	GOBP_DOUBLE_STRAND_BREAK_REPAIR	272	0.5492	1.79459	6.17e-09	9.82e-07	9.18e-07
go	GOBP_REGULATION_OF_CHROMOSOME_SEPARATION	72	0.740774	2.11585	6.68e-09	1.02e-06	9.52e-07
go	GOBP_GENERATION_OF_PRECURSOR_METABOLITES_AND_ENERGY	490	0.4822	1.66054	6.67e-09	1.02e-06	9.52e-07
go	GOBP_CHROMOSOME_CONDENSATION	49	0.79708	2.16479	8.77e-09	1.31e-06	1.23e-06
go	GOBP_CELL_CYCLE_CHECKPOINT_SIGNALING	170	0.605126	1.91299	1.51e-08	2.21e-06	2.07e-06
go	GOBP_RECOMBINATIONAL_REPAIR	163	0.614427	1.92734	1.62e-08	2.33e-06	2.18e-06
go	GOBP_DNA_REPLICATION_INITIATION	38	0.837307	2.16267	2.31e-08	3.26e-06	3.05e-06
go	GOBP_NEGATIVE_REGULATION_OF_CELL_CYCLE_PHASE_TRANSITION	255	0.548478	1.78666	2.56e-08	3.54e-06	3.31e-06
go	GOBP_NEGATIVE_REGULATION_OF_CELL_CYCLE	386	0.494399	1.67566	3.97e-08	5.4e-06	5.05e-06
go	GOBP_COMPLEMENT_ACTIVATION	117	-0.620708	-2.03365	4.43e-08	5.92e-06	5.53e-06
go	GOBP_REGULATION_OF_DNA_DEPENDENT_DNA_REPLICATION	52	0.776857	2.1214	5.24e-08	6.87e-06	6.42e-06
go	GOBP_NEGATIVE_REGULATION_OF_METAPHASE_ANAPHASE_TRANSITION_OF_CELL_CYCLE	42	0.801963	2.11415	5.55e-08	7.15e-06	6.68e-06
go	GOBP_POSITIVE_REGULATION_OF_MITOTIC_CELL_CYCLE_PHASE_TRANSITION	100	0.667428	1.99862	8.64e-08	1.1e-05	1.02e-05
go	GOBP_POSITIVE_REGULATION_OF_CELL_CYCLE_PHASE_TRANSITION	122	0.635179	1.92483	1.2e-07	1.48e-05	1.38e-05
go	GOBP_DNA_BIOSYNTHETIC_PROCESS	193	0.563585	1.79164	1.2e-07	1.48e-05	1.38e-05
go	GOBP_CHROMOSOME_ORGANIZATION_INVOLVED_IN_MEIOTIC_CELL_CYCLE	72	0.70517	2.01416	1.36e-07	1.64e-05	1.53e-05
go	GOBP_POSITIVE_REGULATION_OF_MITOTIC_CELL_CYCLE	128	0.629908	1.91881	1.42e-07	1.68e-05	1.57e-05
go	GOBP_REGULATION_OF_MITOTIC_SISTER_CHROMATID_SEGREGATION	46	0.778852	2.09917	1.8e-07	2.1e-05	1.96e-05
go	GOBP_NEGATIVE_REGULATION_OF_CHROMOSOME_ORGANIZATION	89	0.671691	1.97886	1.83e-07	2.11e-05	1.97e-05
go	GOBP_MITOTIC_SPINDLE_ORGANIZATION	126	0.628989	1.91421	2.11e-07	2.39e-05	2.23e-05
go	GOBP_REGULATION_OF_CHROMOSOME_ORGANIZATION	213	0.55581	1.78889	2.25e-07	2.52e-05	2.35e-05
go	GOBP_ATP_METABOLIC_PROCESS	270	0.517939	1.69284	2.61e-07	2.87e-05	2.68e-05
go	GOBP_HOMOLOGOUS_RECOMBINATION	59	0.73179	2.03994	3.19e-07	3.45e-05	3.23e-05
go	GOBP_MITOTIC_CELL_CYCLE_CHECKPOINT_SIGNALING	130	0.614803	1.88212	3.68e-07	3.93e-05	3.67e-05
go	GOBP_SENSORY_PERCEPTION_OF_SMELL	407	-0.425378	-1.59947	4.6e-07	4.84e-05	4.52e-05
go	GOBP_DNA_REPLICATION_INDEPENDENT_CHROMATIN_ORGANIZATION	34	0.819672	2.07927	5.23e-07	5.43e-05	5.08e-05
go	GOBP_NEGATIVE_REGULATION_OF_MITOTIC_CELL_CYCLE_PHASE_TRANSITION	183	0.556999	1.77265	5.51e-07	5.65e-05	5.28e-05
go	GOBP_NEGATIVE_REGULATION_OF_NUCLEAR_DIVISION	55	0.737456	2.01932	6.17e-07	6.24e-05	5.83e-05
go	GOBP_CARBOHYDRATE_METABOLIC_PROCESS	596	0.438464	1.53053	7.75e-07	7.73e-05	7.22e-05
go	GOBP_MEIOTIC_CHROMOSOME_SEPARATION	25	0.86054	2.03072	8.66e-07	8.52e-05	7.96e-05
go	GOBP_CELL_CYCLE_G2_M_PHASE_TRANSITION	155	0.57483	1.79164	1.28e-06	0.00012465	0.00011649
go	GOBP_CARBOHYDRATE_DERIVATIVE_BIOSYNTHETIC_PROCESS	614	0.430735	1.50564	1.41e-06	0.0001351	0.00012625
go	GOBP_PROTEIN_LOCALIZATION_TO_CHROMOSOME	93	0.635008	1.87527	2.33e-06	0.00022077	0.00020632
go	GOBP_DNA_UNWINDING_INVOLVED_IN_DNA_REPLICATION	22	0.874491	1.98403	2.39e-06	0.00022312	0.00020851
go	GOBP_ATTACHMENT_OF_SPINDLE_MICROTUBULES_TO_KINETOCHORE	37	0.791663	2.0337	2.89e-06	0.00026708	0.0002496
go	GOBP_NUCLEOBASE_CONTAINING_SMALL_MOLECULE_METABOLIC_PROCESS	563	0.43062	1.49619	3.17e-06	0.00028869	0.00026979
go	GOBP_ANTIMICROBIAL_HUMORAL_IMMUNE_RESPONSE_MEDIATED_BY_ANTIMICROBIAL_PEPTIDE	78	0.660472	1.91453	3.85e-06	0.0003432	0.00032073
go	GOBP_SMALL_MOLECULE_BIOSYNTHETIC_PROCESS	561	0.430846	1.49815	3.86e-06	0.0003432	0.00032073
go	GOBP_SPINDLE_ASSEMBLY	140	0.578482	1.79191	4e-06	0.00034789	0.00032511
go	GOBP_NON_MEMBRANE_BOUNDED_ORGANELLE_ASSEMBLY	398	0.462669	1.56995	4e-06	0.00034789	0.00032511
go	GOBP_PROTEIN_LOCALIZATION_TO_CHROMOSOME_CENTROMERIC_REGION	25	0.835077	1.97063	4.93e-06	0.00042386	0.00039611
go	GOBP_DNA_DEPENDENT_DNA_REPLICATION_MAINTENANCE_OF_FIDELITY	49	0.733444	1.99196	5.55e-06	0.00046966	0.00043891
go	GOBP_CHROMATIN_ORGANIZATION	588	0.423499	1.47689	5.59e-06	0.00046966	0.00043891
go	GOBP_PROTEIN_LOCALIZATION_TO_CONDENSED_CHROMOSOME	19	0.876453	1.93889	8.11e-06	0.00067361	0.00062951
go	GOBP_NEGATIVE_REGULATION_OF_MEGAKARYOCYTE_DIFFERENTIATION	18	0.887728	1.95401	8.21e-06	0.00067474	0.00063057
go	GOBP_INNATE_IMMUNE_RESPONSE_IN_MUCOSA	26	0.832464	1.9903	9.04e-06	0.0007347	0.0006866
go	GOBP_CENTROMERE_COMPLEX_ASSEMBLY	31	0.801302	1.98008	9.58e-06	0.00076214	0.00071224
go	GOBP_SENSORY_PERCEPTION_OF_CHEMICAL_STIMULUS	478	-0.386806	-1.47073	9.56e-06	0.00076214	0.00071224
go	GOBP_NEGATIVE_REGULATION_OF_MITOTIC_CELL_CYCLE	234	0.50773	1.64564	9.96e-06	0.00078412	0.00073278
go	GOBP_CHROMOSOME_LOCALIZATION	85	0.630273	1.85002	1.08e-05	0.0008443	0.00078902
go	GOBP_MICROTUBULE_ORGANIZING_CENTER_ORGANIZATION	146	0.563389	1.7505	1.1e-05	0.00084606	0.00079067
go	GOBP_DNA_SYNTHESIS_INVOLVED_IN_DNA_REPAIR	37	0.772381	1.98417	1.21e-05	0.00092658	0.00086592
go	GOBP_KINETOCHORE_ORGANIZATION	23	0.857688	1.95416	1.23e-05	0.00092658	0.00086592
go	GOBP_ORGAN_OR_TISSUE_SPECIFIC_IMMUNE_RESPONSE	40	0.7531	1.96204	1.26e-05	0.00094156	0.00087992
go	GOBP_HOMOLOGOUS_CHROMOSOME_SEGREGATION	65	0.66152	1.86713	1.31e-05	0.00096848	0.00090508
go	GOBP_MITOTIC_CHROMOSOME_CONDENSATION	19	0.867598	1.9193	1.32e-05	0.00096885	0.00090542
go	GOBP_REGULATION_OF_CYCLIN_DEPENDENT_PROTEIN_KINASE_ACTIVITY	101	0.613378	1.83631	1.4e-05	0.00101893	0.00095222
go	GOBP_DNA_STRAND_ELONGATION_INVOLVED_IN_DNA_REPLICATION	15	0.912772	1.9463	1.55e-05	0.00111214	0.00103932
go	GOBP_METAPHASE_PLATE_CONGRESSION	67	0.664995	1.88691	1.82e-05	0.00129503	0.00121025
go	GOBP_INTERSTRAND_CROSS_LINK_REPAIR	32	0.780013	1.94181	1.98e-05	0.00139502	0.00130369
go	GOBP_HUMORAL_IMMUNE_RESPONSE_MEDIATED_BY_CIRCULATING_IMMUNOGLOBULIN	106	-0.542791	-1.76503	2e-05	0.00139502	0.00130369
go	GOBP_MONOSACCHARIDE_METABOLIC_PROCESS	263	0.480755	1.5681	2.13e-05	0.00147579	0.00137917
go	GOBP_REGULATION_OF_CELL_CYCLE_G2_M_PHASE_TRANSITION	108	0.579291	1.74079	2.2e-05	0.00150721	0.00140854
go	GOBP_NEGATIVE_REGULATION_OF_IMMUNE_SYSTEM_PROCESS	425	-0.38166	-1.44201	2.71e-05	0.00184322	0.00172255
go	GOBP_ORGANIC_ACID_TRANSMEMBRANE_TRANSPORT	153	0.537755	1.6757	2.74e-05	0.00184708	0.00172615
go	GOBP_DNA_STRAND_ELONGATION	37	0.757942	1.94708	3.09e-05	0.00206512	0.00192992
go	GOBP_SISTER_CHROMATID_COHESION	62	0.661873	1.85615	3.31e-05	0.00218944	0.0020461
go	GOBP_DOUBLE_STRAND_BREAK_REPAIR_VIA_BREAK_INDUCED_REPLICATION	12	0.937909	1.85455	3.62e-05	0.0023763	0.00222072
go	GOBP_DNA_INTEGRITY_CHECKPOINT_SIGNALING	123	0.567466	1.72409	3.67e-05	0.00238587	0.00222967
go	GOBP_CELL_CELL_SIGNALING_BY_WNT	455	-0.371816	-1.40782	3.85e-05	0.00248248	0.00231995
go	GOBP_ANION_TRANSPORT	518	0.42167	1.45858	4.18e-05	0.00267359	0.00249855
go	GOBP_REPLICATION_FORK_PROCESSING	41	0.724512	1.90085	4.43e-05	0.00280555	0.00262187
go	GOBP_REGULATION_OF_DNA_METABOLIC_PROCESS	405	0.435146	1.47749	4.47e-05	0.00280937	0.00262545
go	GOBP_PROTEIN_FOLDING	204	0.498707	1.59696	5.01e-05	0.00312152	0.00291716
go	GOBP_RESOLUTION_OF_MEIOTIC_RECOMBINATION_INTERMEDIATES	17	0.858883	1.86753	5.71e-05	0.00350048	0.00327131
go	GOBP_ENERGY_DERIVATION_BY_OXIDATION_OF_ORGANIC_COMPOUNDS	317	0.459975	1.52671	5.69e-05	0.00350048	0.00327131
go	GOBP_CENTRIOLE_ASSEMBLY	47	0.698602	1.88753	6.34e-05	0.00385462	0.00360226
go	GOBP_PURINE_CONTAINING_COMPOUND_METABOLIC_PROCESS	411	0.427025	1.44907	6.4e-05	0.0038618	0.00360897
go	GOBP_FEMALE_MEIOTIC_NUCLEAR_DIVISION	32	0.757714	1.8863	7.91e-05	0.00468133	0.00437485
go	GOBP_REGULATION_OF_MEGAKARYOCYTE_DIFFERENTIATION	36	0.738055	1.88343	7.89e-05	0.00468133	0.00437485
go	GOBP_RIBOSOMAL_LARGE_SUBUNIT_BIOGENESIS	71	-0.595598	-1.84001	7.95e-05	0.00468133	0.00437485
go	GOBP_CYTOKINESIS	174	0.507944	1.60743	8.15e-05	0.00475999	0.00444835
go	GOBP_CARBOHYDRATE_BIOSYNTHETIC_PROCESS	210	0.487552	1.5687	8.29e-05	0.00480641	0.00449174
go	GOBP_MEGAKARYOCYTE_DIFFERENTIATION	57	0.661091	1.83386	9.06e-05	0.00521336	0.00487204
go	GOBP_MICROTUBULE_POLYMERIZATION_OR_DEPOLYMERIZATION	124	0.55089	1.67305	9.21e-05	0.00525697	0.0049128
go	GOBP_ORGANIC_ANION_TRANSPORT	362	0.442584	1.48837	0.00010285	0.00582678	0.0054453
go	GOBP_CELLULAR_RESPIRATION	228	0.478966	1.55135	0.00010427	0.00586259	0.00547877
go	GOBP_REGULATION_OF_DNA_DIRECTED_DNA_POLYMERASE_ACTIVITY	13	0.895257	1.81991	0.00011805	0.00655073	0.00612186
go	GOBP_ANION_TRANSMEMBRANE_TRANSPORT	249	0.469693	1.52968	0.00011826	0.00655073	0.00612186
go	GOBP_STEROL_BIOSYNTHETIC_PROCESS	66	0.626881	1.77271	0.0001398	0.00768674	0.00718349
go	GOBP_NEGATIVE_REGULATION_OF_VIRAL_PROCESS	91	-0.544513	-1.7472	0.0001543	0.00842246	0.00787104
go	GOBP_MITOCHONDRIAL_TRANSMEMBRANE_TRANSPORT	105	0.56355	1.69199	0.00016168	0.00876094	0.00818737
go	GOBP_KINETOCHORE_ASSEMBLY	18	0.83538	1.83878	0.00016672	0.00896927	0.00838206
go	GOBP_NEGATIVE_REGULATION_OF_EPITHELIAL_CELL_PROLIFERATION	163	-0.467207	-1.6037	0.00017172	0.0091721	0.00857161
go	GOBP_DNA_REPLICATION_CHECKPOINT_SIGNALING	17	0.83866	1.82356	0.00018096	0.0095973	0.00896897
go	GOBP_PYRIMIDINE_DEOXYRIBONUCLEOTIDE_METABOLIC_PROCESS	25	0.77858	1.83731	0.00018918	0.00989285	0.00924517
go	GOBP_DEOXYRIBONUCLEOTIDE_BIOSYNTHETIC_PROCESS	16	0.856382	1.83616	0.00018889	0.00989285	0.00924517
go	GOBP_CELL_SURFACE_RECEPTOR_SIGNALING_PATHWAY_INVOLVED_IN_CELL_CELL_SIGNALING	550	-0.347462	-1.33806	0.00021349	0.0110868	0.010361
go	GOBP_MITOTIC_METAPHASE_PLATE_CONGRESSION	53	0.647615	1.77011	0.00021694	0.0111882	0.0104557
go	GOBP_RESPONSE_TO_RADIATION	438	0.415117	1.41936	0.00022248	0.0113951	0.010649
go	GOBP_RESPONSE_TO_TRANSFORMING_GROWTH_FACTOR_BETA	262	-0.405523	-1.45951	0.00022797	0.011597	0.0108378
go	GOBP_REGULATION_OF_PHOSPHATIDYLINOSITOL_BIOSYNTHETIC_PROCESS	5	0.990538	1.58831	0.00023615	0.011932	0.0111508
go	GOBP_DEOXYRIBOSE_PHOSPHATE_METABOLIC_PROCESS	45	0.681476	1.82853	0.00024531	0.0121483	0.011353
go	GOBP_TELOMERE_MAINTENANCE	132	0.527641	1.61029	0.00024428	0.0121483	0.011353
go	GOBP_CANONICAL_WNT_SIGNALING_PATHWAY	313	-0.390583	-1.42925	0.00024474	0.0121483	0.011353
go	GOBP_CENTROSOME_DUPLICATION	75	0.595459	1.71554	0.00027646	0.0136013	0.0127108
go	GOBP_ORGANOPHOSPHATE_BIOSYNTHETIC_PROCESS	550	0.396623	1.3752	0.00027855	0.0136142	0.0127229
go	GOBP_REGULATION_OF_CYTOKINESIS	91	0.588928	1.73647	0.00028588	0.0138821	0.0129733
go	GOBP_POSITIVE_REGULATION_OF_CELL_CYCLE_G1_S_PHASE_TRANSITION	65	0.603018	1.70201	0.00029373	0.0141709	0.0132431
go	GOBP_POSITIVE_REGULATION_OF_DNA_REPLICATION	40	0.697924	1.81829	0.00029971	0.0143671	0.0134265
go	GOBP_TRANSFORMING_GROWTH_FACTOR_BETA_RECEPTOR_SIGNALING_PATHWAY	204	-0.426596	-1.50023	0.00030199	0.0143841	0.0134424
go	GOBP_REGULATION_OF_ATTACHMENT_OF_SPINDLE_MICROTUBULES_TO_KINETOCHORE	13	0.878537	1.78592	0.00030742	0.0145499	0.0135973
go	GOBP_POSITIVE_REGULATION_OF_CELLULAR_AMIDE_METABOLIC_PROCESS	166	-0.448054	-1.53909	0.00031071	0.0146129	0.0136562
go	GOBP_NUCLEOSIDE_DIPHOSPHATE_METABOLIC_PROCESS	129	0.533013	1.62447	0.00031753	0.0148404	0.0138688
go	GOBP_MEIOSIS_II_CELL_CYCLE_PROCESS	11	0.905811	1.77598	0.00032627	0.0151544	0.0141623
go	GOBP_LYSOSOMAL_TRANSPORT	122	-0.486557	-1.60174	0.00033977	0.0156492	0.0146247
go	GOBP_REGULATION_OF_WNT_SIGNALING_PATHWAY	337	-0.377028	-1.39792	0.00034111	0.0156492	0.0146247
go	GOBP_REGULATION_OF_SMALL_GTPASE_MEDIATED_SIGNAL_TRANSDUCTION	300	-0.386775	-1.40629	0.00034656	0.0158023	0.0147678
go	GOBP_MEIOTIC_SPINDLE_ORGANIZATION	15	0.853835	1.82063	0.00034931	0.0158314	0.0147949
go	GOBP_CELL_CYCLE_G1_S_PHASE_TRANSITION	254	0.459356	1.49741	0.0003554	0.0160103	0.0149621
go	GOBP_POSITIVE_REGULATION_OF_MAPK_CASCADE	491	-0.350723	-1.33706	0.00037326	0.0167141	0.0156199
go	GOBP_NEGATIVE_REGULATION_OF_VIRAL_GENOME_REPLICATION	57	-0.588773	-1.72708	0.00038025	0.0168681	0.0157637
go	GOBP_AEROBIC_RESPIRATION	184	0.48811	1.55166	0.00038121	0.0168681	0.0157637
go	GOBP_POSITIVE_REGULATION_OF_CELL_CYCLE_G2_M_PHASE_TRANSITION	31	0.741552	1.83243	0.00038626	0.0169909	0.0158786
go	GOBP_RIBONUCLEOSIDE_DIPHOSPHATE_METABOLIC_PROCESS	112	0.546551	1.64874	0.00040128	0.0175482	0.0163993
go	GOBP_MITOCHONDRIAL_MEMBRANE_ORGANIZATION	116	0.522503	1.5768	0.00040493	0.017605	0.0164524
go	GOBP_RIBOSE_PHOSPHATE_METABOLIC_PROCESS	392	0.420961	1.42719	0.00046645	0.0201625	0.0188425
go	GOBP_NEGATIVE_REGULATION_OF_CELL_ADHESION	305	-0.385781	-1.40274	0.00048701	0.0209302	0.0195599
go	GOBP_LATE_ENDOSOME_TO_LYSOSOME_TRANSPORT	19	-0.790726	-1.83707	0.00049091	0.0209773	0.0196039
go	GOBP_FEMALE_MEIOSIS_CHROMOSOME_SEGREGATION	6	0.975871	1.64206	0.00053442	0.0227068	0.0212202
go	GOBP_MEIOTIC_CHROMOSOME_CONDENSATION	6	0.975483	1.6414	0.00055967	0.0236452	0.0220971
go	GOBP_NEGATIVE_REGULATION_OF_DNA_REPLICATION	32	0.718329	1.78825	0.00056329	0.0236646	0.0221153
go	GOBP_REGULATION_OF_MACROPHAGE_DERIVED_FOAM_CELL_DIFFERENTIATION	32	-0.691698	-1.81893	0.00057693	0.0239682	0.0223991
go	GOBP_INSULIN_RECEPTOR_SIGNALING_PATHWAY	120	-0.482546	-1.58084	0.0005741	0.0239682	0.0223991
go	GOBP_SIGNAL_TRANSDUCTION_IN_RESPONSE_TO_DNA_DAMAGE	174	0.482195	1.52595	0.00058253	0.024067	0.0224914
go	GOBP_HEPATOCYTE_DIFFERENTIATION	15	0.84237	1.79619	0.00060468	0.0244422	0.022842
go	GOBP_RESPONSE_TO_INTERFERON_GAMMA	138	-0.460865	-1.53601	0.00059489	0.0244422	0.022842
go	GOBP_REGULATION_OF_CELL_CYCLE_G1_S_PHASE_TRANSITION	187	0.472621	1.50445	0.00060019	0.0244422	0.022842
go	GOBP_CELLULAR_AMINO_ACID_METABOLIC_PROCESS	283	0.438577	1.44183	0.00060275	0.0244422	0.022842
go	GOBP_ALCOHOL_BIOSYNTHETIC_PROCESS	142	0.499183	1.54618	0.00066564	0.0267615	0.0250094
go	GOBP_NON_LYTIC_VIRAL_RELEASE	14	-0.827071	-1.75956	0.00067559	0.0268849	0.0251248
go	GOBP_ELECTRON_TRANSPORT_CHAIN	164	0.477957	1.50092	0.0006759	0.0268849	0.0251248
go	GOBP_AMINO_ACID_TRANSMEMBRANE_TRANSPORT	100	0.555037	1.66206	0.00074093	0.0290086	0.0271095
go	GOBP_PYRUVATE_METABOLIC_PROCESS	106	0.536784	1.60789	0.00073869	0.0290086	0.0271095
go	GOBP_RESPONSE_TO_OXYGEN_LEVELS	320	0.432009	1.43795	0.00073321	0.0290086	0.0271095
go	GOBP_NUCLEOTIDE_PHOSPHORYLATION	99	0.548028	1.63757	0.00076746	0.0298911	0.0279342
go	GOBP_NEGATIVE_REGULATION_OF_ORGANELLE_ORGANIZATION	350	0.418438	1.40341	0.00078293	0.0303355	0.0283495
go	GOBP_OXIDATIVE_PHOSPHORYLATION	136	0.512109	1.57594	0.00078799	0.0303741	0.0283856
go	GOBP_POSITIVE_REGULATION_OF_ENDOTHELIAL_CELL_APOPTOTIC_PROCESS	24	-0.734964	-1.80551	0.00080896	0.0308791	0.0288575
go	GOBP_CARBOHYDRATE_CATABOLIC_PROCESS	154	0.491405	1.53038	0.00080935	0.0308791	0.0288575
go	GOBP_GLYCOPROTEIN_METABOLIC_PROCESS	388	0.406203	1.37548	0.00081713	0.0310176	0.0289869
go	GOBP_ORGANIC_HYDROXY_COMPOUND_BIOSYNTHETIC_PROCESS	242	0.444179	1.44311	0.00086573	0.0326967	0.0305561
go	GOBP_ESTABLISHMENT_OF_MITOTIC_SPINDLE_LOCALIZATION	35	0.695612	1.76409	0.00088302	0.0328982	0.0307444
go	GOBP_PYRIMIDINE_NUCLEOTIDE_METABOLIC_PROCESS	51	0.637464	1.74135	0.00088126	0.0328982	0.0307444
go	GOBP_ADP_METABOLIC_PROCESS	90	0.553988	1.63213	0.00088427	0.0328982	0.0307444
go	GOBP_MICROTUBULE_DEPOLYMERIZATION	47	0.643278	1.73805	0.00089868	0.0331052	0.0309378
go	GOBP_TRANSMEMBRANE_RECEPTOR_PROTEIN_SERINE_THREONINE_KINASE_SIGNALING_PATHWAY	373	-0.35565	-1.33657	0.0008951	0.0331052	0.0309378
go	GOBP_MITOTIC_SPINDLE_ASSEMBLY	71	0.585005	1.66996	0.00090809	0.0331341	0.0309648
go	GOBP_ORGANIC_ACID_TRANSPORT	323	0.430011	1.43075	0.00092162	0.0331341	0.0309648
go	GOBP_REGULATION_OF_CANONICAL_WNT_SIGNALING_PATHWAY	261	-0.390436	-1.40286	0.00091057	0.0331341	0.0309648
go	GOBP_DETECTION_OF_STIMULUS_INVOLVED_IN_SENSORY_PERCEPTION	495	-0.340896	-1.30225	0.00091923	0.0331341	0.0309648
go	GOBP_EMBRYONIC_MORPHOGENESIS	607	-0.331982	-1.27747	0.00091593	0.0331341	0.0309648
go	GOBP_VITAMIN_TRANSPORT	46	0.650201	1.75243	0.0009335	0.0334007	0.031214
go	GOBP_MITOCHONDRION_ORGANIZATION	517	0.39137	1.35524	0.00095431	0.0339826	0.0317578
go	GOBP_CELLULAR_RESPONSE_TO_INTERFERON_GAMMA	116	-0.476355	-1.55607	0.00097746	0.034642	0.032374
go	GOBP_REGULATION_OF_CELL_DIVISION	186	0.473662	1.5047	0.00099908	0.0350967	0.032799
go	GOBP_PATTERN_RECOGNITION_RECEPTOR_SIGNALING_PATHWAY	179	-0.426565	-1.48203	0.00099968	0.0350967	0.032799
go	GOBP_POSITIVE_REGULATION_OF_SMALL_GTPASE_MEDIATED_SIGNAL_TRANSDUCTION	70	-0.556674	-1.71199	0.00108228	0.0378192	0.0353432
go	GOBP_PYRIMIDINE_CONTAINING_COMPOUND_METABOLIC_PROCESS	86	0.549443	1.60997	0.00109245	0.037997	0.0355094
go	GOBP_REGULATION_OF_CHROMOSOME_CONDENSATION	11	0.882494	1.73026	0.00110249	0.0381685	0.0356697
go	GOBP_MITOTIC_DNA_REPLICATION	14	0.83802	1.74672	0.00111907	0.0385148	0.0359933
go	GOBP_POSITIVE_REGULATION_OF_CHROMOSOME_CONDENSATION	5	0.975449	1.56411	0.00112279	0.0385148	0.0359933
go	GOBP_POSTREPLICATION_REPAIR	35	0.689113	1.74761	0.00115944	0.0395904	0.0369985
go	GOBP_GLUCOSE_METABOLIC_PROCESS	201	0.458262	1.46189	0.00119727	0.0406962	0.0380318
go	GOBP_MITOTIC_DNA_INTEGRITY_CHECKPOINT_SIGNALING	85	0.557883	1.63754	0.00126626	0.0424782	0.0396972
go	GOBP_NEGATIVE_REGULATION_OF_PROTEOLYSIS_INVOLVED_IN_CELLULAR_PROTEIN_CATABOLIC_PROCESS	65	-0.537695	-1.62714	0.00126665	0.0424782	0.0396972
go	GOBP_MONOSACCHARIDE_BIOSYNTHETIC_PROCESS	86	0.546173	1.60038	0.0012781	0.0424782	0.0396972
go	GOBP_MITOCHONDRIAL_TRANSPORT	200	0.456386	1.45573	0.00127297	0.0424782	0.0396972
go	GOBP_ACTIVATION_OF_IMMUNE_RESPONSE	368	-0.358459	-1.34388	0.0012714	0.0424782	0.0396972
go	GOBP_ADRENAL_GLAND_DEVELOPMENT	27	-0.688986	-1.73926	0.0013051	0.042838	0.0400334
go	GOBP_SPINDLE_MIDZONE_ASSEMBLY	12	0.869502	1.71928	0.00130611	0.042838	0.0400334
go	GOBP_CELLULAR_RESPONSE_TO_OXYGEN_LEVELS	165	0.476599	1.4966	0.00129533	0.042838	0.0400334
go	GOBP_POSITIVE_REGULATION_OF_METALLOPEPTIDASE_ACTIVITY	11	-0.868444	-1.74582	0.00133743	0.0436739	0.0408146
go	GOBP_MITOCHONDRIAL_GENOME_MAINTENANCE	23	0.759031	1.72938	0.00135853	0.0441701	0.0412783
go	GOBP_DEOXYRIBONUCLEOSIDE_MONOPHOSPHATE_METABOLIC_PROCESS	24	0.748722	1.74015	0.0014036	0.0453752	0.0424046
go	GOBP_SENSORY_SYSTEM_DEVELOPMENT	387	-0.354941	-1.32859	0.00140774	0.0453752	0.0424046
go	GOBP_MITOTIC_CYTOKINESIS	71	0.575278	1.64219	0.00143114	0.0459316	0.0429245
go	GOBP_GLYCOSYLATION	247	0.437364	1.42112	0.00143959	0.0460053	0.0429933
go	GOBP_AUTOPHAGOSOME_MATURATION	60	-0.563819	-1.68062	0.00150001	0.0475243	0.0444129
go	GOBP_SMAD_PROTEIN_SIGNAL_TRANSDUCTION	84	-0.501223	-1.57905	0.00150618	0.0475243	0.0444129
go	GOBP_VACUOLAR_TRANSPORT	155	-0.432039	-1.473	0.00149541	0.0475243	0.0444129
go	GOBP_PLASMA_MEMBRANE_REPAIR	24	-0.718341	-1.76467	0.00152101	0.0477905	0.0446617
go	GOBP_CHAPERONE_MEDIATED_PROTEIN_FOLDING	71	0.57354	1.63723	0.00156233	0.048871	0.0456714
go	GOBP_ESTABLISHMENT_OF_ORGANELLE_LOCALIZATION	407	0.405257	1.37496	0.00156847	0.048871	0.0456714
go	GOBP_SMALL_MOLECULE_CATABOLIC_PROCESS	380	0.413778	1.39841	0.00161824	0.0502124	0.046925
go	GOBP_DNA_ENDOREDUPLICATION	5	0.971267	1.5574	0.00162931	0.0503469	0.0470507
go	GOBP_NEGATIVE_REGULATION_OF_PROTEOLYSIS	347	-0.36003	-1.33817	0.00170568	0.0524901	0.0490536
go	GOBP_POSITIVE_REGULATION_OF_RESPONSE_TO_CYTOKINE_STIMULUS	64	-0.541925	-1.62808	0.00172211	0.0527783	0.049323
go	GOBP_PROTEIN_HYDROXYLATION	27	0.725278	1.74947	0.00177241	0.0540984	0.0505567
go	GOBP_PROTEIN_N_LINKED_GLYCOSYLATION	70	0.580543	1.65182	0.00186024	0.0565484	0.0528462
go	GOBP_IMMUNE_RESPONSE_REGULATING_SIGNALING_PATHWAY	467	-0.339461	-1.28737	0.0018761	0.0567994	0.0530808
go	GOBP_NEGATIVE_REGULATION_OF_EPIDERMIS_DEVELOPMENT	13	0.83449	1.69638	0.00195993	0.0590982	0.0552291
go	GOBP_CELLULAR_RESPONSE_TO_GROWTH_HORMONE_STIMULUS	24	-0.708771	-1.74116	0.00200354	0.0601704	0.0562311
go	GOBP_GLYCOLYTIC_PROCESS_THROUGH_FRUCTOSE_6_PHOSPHATE	14	0.820094	1.70936	0.00204926	0.0612975	0.0572844
go	GOBP_C4_DICARBOXYLATE_TRANSPORT	28	0.694743	1.68693	0.00209615	0.0624504	0.0583618
go	GOBP_MACROAUTOPHAGY	309	-0.369981	-1.34804	0.00215371	0.0639105	0.0597264
go	GOBP_CELL_MATRIX_ADHESION	234	-0.38531	-1.37121	0.00216421	0.0639682	0.0597802
go	GOBP_CELLULAR_CARBOHYDRATE_METABOLIC_PROCESS	287	0.427347	1.40873	0.00217857	0.0641392	0.0599401
go	GOBP_TRANSLESION_SYNTHESIS	24	0.739164	1.71794	0.00223403	0.0655139	0.0612248
go	GOBP_TRANSLATIONAL_INITIATION	119	-0.455317	-1.48993	0.00227184	0.0663626	0.0620179
go	GOBP_POSITIVE_REGULATION_OF_DNA_DEPENDENT_DNA_REPLICATION	14	0.817457	1.70386	0.0022825	0.0664147	0.0620665
go	GOBP_POSITIVE_REGULATION_OF_G1_S_TRANSITION_OF_MITOTIC_CELL_CYCLE	53	0.604074	1.6511	0.00236354	0.0682416	0.0637739
go	GOBP_ALANINE_CATABOLIC_PROCESS	5	0.966564	1.54986	0.00235847	0.0682416	0.0637739
go	GOBP_SYNAPSE_PRUNING	11	-0.850233	-1.70922	0.00244184	0.069772	0.065204
go	GOBP_DEFENSE_RESPONSE_TO_FUNGUS	53	0.602206	1.646	0.00245387	0.069772	0.065204
go	GOBP_NEGATIVE_REGULATION_OF_SYNAPTIC_TRANSMISSION	70	-0.53507	-1.64555	0.00244562	0.069772	0.065204
go	GOBP_ANTIMICROBIAL_HUMORAL_RESPONSE	121	0.497073	1.5057	0.00245034	0.069772	0.065204
go	GOBP_REGULATION_OF_VESICLE_MEDIATED_TRANSPORT	533	-0.329789	-1.26594	0.00246531	0.0698317	0.0652599
go	GOBP_PROTEIN_LOCALIZATION_TO_PLASMA_MEMBRANE	285	-0.368684	-1.33255	0.00247836	0.0699364	0.0653577
go	GOBP_SPINDLE_LOCALIZATION	55	0.592297	1.62185	0.00250032	0.0702909	0.065689
go	GOBP_STEROID_BIOSYNTHETIC_PROCESS	176	0.450978	1.4285	0.00252473	0.0705227	0.0659057
go	GOBP_REGULATION_OF_MICROTUBULE_BASED_PROCESS	249	0.433231	1.41093	0.00252743	0.0705227	0.0659057
go	GOBP_JNK_CASCADE	175	-0.408931	-1.4162	0.00265546	0.0738198	0.0689869
go	GOBP_POSITIVE_REGULATION_OF_CYCLIN_DEPENDENT_PROTEIN_KINASE_ACTIVITY	35	0.667212	1.69207	0.00266985	0.0739449	0.0691038
go	GOBP_DEOXYRIBONUCLEOSIDE_MONOPHOSPHATE_BIOSYNTHETIC_PROCESS	10	0.874644	1.67168	0.00272673	0.0748436	0.0699437
go	GOBP_POSITIVE_REGULATION_OF_DNA_BIOSYNTHETIC_PROCESS	73	0.550291	1.57919	0.00274655	0.0748436	0.0699437
go	GOBP_VASCULAR_TRANSPORT	87	0.530301	1.55501	0.0027453	0.0748436	0.0699437
go	GOBP_INOSITOL_LIPID_MEDIATED_SIGNALING	181	-0.408696	-1.42084	0.00276235	0.0748436	0.0699437
go	GOBP_MONOCARBOXYLIC_ACID_METABOLIC_PROCESS	600	0.371435	1.2965	0.0027538	0.0748436	0.0699437
go	GOBP_REGULATION_OF_PEPTIDASE_ACTIVITY	456	-0.341015	-1.29356	0.0027553	0.0748436	0.0699437
go	GOBP_VIRAL_RELEASE_FROM_HOST_CELL	28	-0.675301	-1.72536	0.00277459	0.0749039	0.07
go	GOBP_NUCLEOSIDE_PHOSPHATE_BIOSYNTHETIC_PROCESS	253	0.42835	1.39529	0.00279275	0.0751231	0.0702048
go	GOBP_PEPTIDYL_PROLINE_HYDROXYLATION	15	0.804239	1.71488	0.00280333	0.0751374	0.0702182
go	GOBP_AUTOPHAGOSOME_ORGANIZATION	110	-0.457126	-1.48343	0.00287918	0.0768947	0.0718605
go	GOBP_REGULATION_OF_CELL_CELL_ADHESION	456	-0.340463	-1.29146	0.0029016	0.0772176	0.0721622
go	GOBP_PROCESS_UTILIZING_AUTOPHAGIC_MECHANISM	541	-0.325544	-1.24729	0.0029196	0.0774212	0.0723525
go	GOBP_REGULATION_OF_DNA_BIOSYNTHETIC_PROCESS	123	0.495462	1.50533	0.00295048	0.0779635	0.0728593
go	GOBP_NEGATIVE_REGULATION_OF_CELLULAR_PROTEIN_CATABOLIC_PROCESS	77	-0.511568	-1.59589	0.00303764	0.0797035	0.0744853
go	GOBP_REGULATION_OF_RAS_PROTEIN_SIGNAL_TRANSDUCTION	188	-0.400067	-1.3961	0.00303112	0.0797035	0.0744853
go	GOBP_ATTACHMENT_OF_MITOTIC_SPINDLE_MICROTUBULES_TO_KINETOCHORE	15	0.801367	1.70876	0.00309842	0.0810138	0.0757099
go	GOBP_GLYCOPROTEIN_BIOSYNTHETIC_PROCESS	319	0.407608	1.35722	0.00313818	0.0817676	0.0764143
go	GOBP_REGULATION_OF_MEIOTIC_CELL_CYCLE	51	0.60647	1.65668	0.00320097	0.083114	0.0776726
go	GOBP_RESPONSE_TO_ZINC_ION	53	-0.559184	-1.62419	0.00328372	0.0849677	0.0794049
go	GOBP_CARBOHYDRATE_PHOSPHORYLATION	25	0.713872	1.68461	0.00337563	0.0870447	0.081346
go	GOBP_NEGATIVE_REGULATION_OF_DNA_RECOMBINATION	44	0.612377	1.63385	0.00359895	0.092274	0.0862329
go	GOBP_ENDOSOME_TO_LYSOSOME_TRANSPORT	62	-0.533736	-1.60312	0.0036031	0.092274	0.0862329
go	GOBP_REGULATION_OF_JNK_CASCADE	141	-0.430589	-1.44306	0.00362354	0.0924805	0.0864259
go	GOBP_NEGATIVE_REGULATION_OF_CELLULAR_CATABOLIC_PROCESS	267	-0.366655	-1.32141	0.00369252	0.0939207	0.0877718
go	GOBP_NUCLEOSIDE_MONOPHOSPHATE_BIOSYNTHETIC_PROCESS	44	0.608804	1.62432	0.00372199	0.0943494	0.0881724
go	GOBP_ESTABLISHMENT_OF_SPINDLE_ORIENTATION	36	0.64989	1.65844	0.00378351	0.0953667	0.0891231
go	GOBP_CELLULAR_RESPONSE_TO_PEPTIDE	364	-0.343716	-1.28643	0.00378763	0.0953667	0.0891231
go	GOBP_NEGATIVE_REGULATION_OF_MACROPHAGE_DERIVED_FOAM_CELL_DIFFERENTIATION	13	-0.800584	-1.66758	0.00385246	0.0966734	0.0903443
go	GOBP_TROPHOBLAST_GIANT_CELL_DIFFERENTIATION	15	0.794769	1.69469	0.00392101	0.0975961	0.0912065
go	GOBP_POSITIVE_REGULATION_OF_TRANSLATION	140	-0.431577	-1.44526	0.00392838	0.0975961	0.0912065
go	GOBP_POSITIVE_REGULATION_OF_WNT_SIGNALING_PATHWAY	144	-0.417259	-1.40744	0.00391288	0.0975961	0.0912065
go	GOBP_FEMALE_MEIOSIS_I	12	0.838154	1.6573	0.00405074	0.100015	0.093467
go	GOBP_STRESS_ACTIVATED_PROTEIN_KINASE_SIGNALING_CASCADE	253	-0.374944	-1.34807	0.00405249	0.100015	0.093467
go	GOBP_RIBOSOMAL_LARGE_SUBUNIT_ASSEMBLY	26	-0.692395	-1.7322	0.00410686	0.100655	0.0940656
go	GOBP_PEPTIDYL_PROLINE_HYDROXYLATION_TO_4_HYDROXY_L_PROLINE	10	0.862024	1.64756	0.00411882	0.100655	0.0940656
go	GOBP_PEPTIDYL_PROLINE_MODIFICATION	58	0.573352	1.59389	0.00410504	0.100655	0.0940656
go	GOBP_REGULATION_OF_PHOSPHOLIPID_TRANSLOCATION	6	-0.938922	-1.62813	0.00414637	0.100671	0.0940798
go	GOBP_NEGATIVE_REGULATION_OF_CELL_CELL_ADHESION	199	-0.391129	-1.37287	0.00413844	0.100671	0.0940798
go	GOBP_INTERLEUKIN_6_MEDIATED_SIGNALING_PATHWAY	26	-0.691371	-1.72964	0.00419378	0.101492	0.0948476
go	GOBP_POSITIVE_REGULATION_OF_CATABOLIC_PROCESS	513	-0.322787	-1.23038	0.00420871	0.101525	0.0948783
go	GOBP_DIGESTIVE_SYSTEM_DEVELOPMENT	142	-0.420173	-1.41154	0.00442351	0.106363	0.0993999
go	GOBP_GOLGI_TO_PLASMA_MEMBRANE_TRANSPORT	62	-0.526213	-1.58052	0.00466709	0.111861	0.104537
go	GOBP_PIGMENT_BIOSYNTHETIC_PROCESS	67	0.548664	1.55682	0.00472477	0.112881	0.105491
go	GOBP_NEGATIVE_REGULATION_OF_MITOCHONDRIAL_MEMBRANE_PERMEABILITY	8	0.896438	1.63063	0.00476658	0.113517	0.106085
go	GOBP_RESPIRATORY_ELECTRON_TRANSPORT_CHAIN	110	0.498367	1.5	0.00486573	0.115374	0.10782
go	GOBP_REGULATION_OF_CELL_MORPHOGENESIS	305	-0.357113	-1.2985	0.00487539	0.115374	0.10782
go	GOBP_FIBROBLAST_GROWTH_FACTOR_PRODUCTION	9	-0.854213	-1.64017	0.00502798	0.11861	0.110844
go	GOBP_CELLULAR_RESPONSE_TO_COPPER_ION	27	-0.648069	-1.63597	0.00509781	0.118859	0.111077
go	GOBP_BASE_EXCISION_REPAIR	43	0.616479	1.63229	0.00511793	0.118859	0.111077
go	GOBP_OXALOACETATE_METABOLIC_PROCESS	9	0.871751	1.62968	0.00509319	0.118859	0.111077
go	GOBP_PYRIMIDINE_NUCLEOTIDE_CATABOLIC_PROCESS	21	0.715327	1.61527	0.0051326	0.118859	0.111077
go	GOBP_NEGATIVE_REGULATION_OF_LEUKOCYTE_CELL_CELL_ADHESION	144	-0.413496	-1.39475	0.00513391	0.118859	0.111077
go	GOBP_LEUKOCYTE_CELL_CELL_ADHESION	379	-0.337944	-1.26793	0.00505911	0.118859	0.111077
go	GOBP_CELL_DIFFERENTIATION_INVOLVED_IN_EMBRYONIC_PLACENTA_DEVELOPMENT	26	0.705607	1.687	0.00528616	0.120367	0.112486
go	GOBP_OLIGOSACCHARIDE_LIPID_INTERMEDIATE_BIOSYNTHETIC_PROCESS	19	0.741145	1.63956	0.00529562	0.120367	0.112486
go	GOBP_MEIOTIC_SPINDLE_ASSEMBLY	8	0.892726	1.62388	0.00524665	0.120367	0.112486
go	GOBP_CYTOSKELETON_DEPENDENT_CYTOKINESIS	100	0.517074	1.54838	0.00523079	0.120367	0.112486
go	GOBP_DEFENSE_RESPONSE_TO_GRAM_POSITIVE_BACTERIUM	106	0.497879	1.49136	0.00527081	0.120367	0.112486
go	GOBP_ALPHA_AMINO_ACID_METABOLIC_PROCESS	201	0.435621	1.38967	0.00526401	0.120367	0.112486
go	GOBP_POST_EMBRYONIC_ANIMAL_MORPHOGENESIS	14	-0.768372	-1.63468	0.0054027	0.122428	0.114413
go	GOBP_NEURONAL_ACTION_POTENTIAL	35	-0.620315	-1.66293	0.005441	0.122924	0.114876
go	GOBP_DICARBOXYLIC_ACID_METABOLIC_PROCESS	95	0.498654	1.47021	0.00549201	0.123703	0.115604
go	GOBP_PIGMENT_METABOLIC_PROCESS	88	0.514578	1.51338	0.00550912	0.123715	0.115616
go	GOBP_POSTSYNAPTIC_SPECIALIZATION_ASSEMBLY	20	0.74375	1.65776	0.00571071	0.127858	0.119488
go	GOBP_NEGATIVE_REGULATION_OF_VASCULAR_ASSOCIATED_SMOOTH_MUSCLE_CELL_MIGRATION	25	-0.680295	-1.68591	0.00578133	0.128814	0.120381
go	GOBP_PROTEIN_LOCALIZATION_TO_CELL_PERIPHERY	339	-0.346342	-1.28309	0.00578785	0.128814	0.120381
go	GOBP_PYRIMIDINE_DEOXYRIBONUCLEOSIDE_MONOPHOSPHATE_METABOLIC_PROCESS	13	0.79854	1.6233	0.00582462	0.129248	0.120786
go	GOBP_PYRIMIDINE_DEOXYRIBONUCLEOTIDE_BIOSYNTHETIC_PROCESS	8	0.887735	1.6148	0.00593248	0.131252	0.122659
go	GOBP_HISTONE_PHOSPHORYLATION	45	0.604963	1.62323	0.00595862	0.131288	0.122692
go	GOBP_REGULATION_OF_MYELOID_CELL_APOPTOTIC_PROCESS	27	-0.641374	-1.61907	0.00596921	0.131288	0.122692
go	GOBP_NEGATIVE_REGULATION_OF_REPRODUCTIVE_PROCESS	63	0.544673	1.53142	0.00600489	0.131637	0.123019
go	GOBP_CELL_PROJECTION_ASSEMBLY	596	-0.316082	-1.22138	0.00602032	0.131637	0.123019
go	GOBP_NEURON_RECOGNITION	49	-0.560326	-1.60294	0.00611036	0.133185	0.124465
go	GOBP_ATP_SYNTHESIS_COUPLED_ELECTRON_TRANSPORT	89	0.515009	1.51726	0.00612672	0.133185	0.124465
go	GOBP_ESTABLISHMENT_OF_PROTEIN_LOCALIZATION_TO_PLASMA_MEMBRANE	63	-0.496937	-1.49397	0.00615614	0.133437	0.124701
go	GOBP_MALE_MEIOTIC_NUCLEAR_DIVISION	51	0.584466	1.59658	0.00619305	0.133463	0.124725
go	GOBP_CELL_SUBSTRATE_ADHESION	363	-0.340554	-1.27212	0.00618157	0.133463	0.124725
go	GOBP_MEIOTIC_CELL_CYCLE_PHASE_TRANSITION	12	0.821548	1.62446	0.00622925	0.133857	0.125094
go	GOBP_ALDITOL_BIOSYNTHETIC_PROCESS	5	0.945474	1.51605	0.00630893	0.135181	0.126331
go	GOBP_ADAPTIVE_IMMUNE_RESPONSE	698	-0.3068	-1.19577	0.00641096	0.136975	0.128007
go	GOBP_CELL_MIGRATION_INVOLVED_IN_METANEPHROS_DEVELOPMENT	5	0.944837	1.51503	0.00644534	0.137317	0.128327
go	GOBP_POST_EMBRYONIC_DEVELOPMENT	87	-0.463425	-1.47352	0.00651452	0.138397	0.129336
go	GOBP_REGULATION_OF_STRESS_ACTIVATED_PROTEIN_KINASE_SIGNALING_CASCADE	203	-0.384647	-1.35499	0.00659619	0.139734	0.130586
go	GOBP_HOMOLOGOUS_CHROMOSOME_PAIRING_AT_MEIOSIS	53	0.575699	1.57355	0.00662876	0.140028	0.13086
go	GOBP_FOAM_CELL_DIFFERENTIATION	39	-0.583851	-1.59817	0.00672121	0.141581	0.132312
go	GOBP_DOUBLE_STRAND_BREAK_REPAIR_VIA_SYNTHESIS_DEPENDENT_STRAND_ANNEALING	7	0.893608	1.56836	0.00683672	0.14361	0.134208
go	GOBP_NEURON_REMODELING	14	-0.759102	-1.61496	0.00688739	0.144269	0.134823
go	GOBP_REGULATION_OF_EPITHELIAL_CELL_MIGRATION	291	-0.352977	-1.27864	0.00697524	0.145701	0.136162
go	GOBP_ISOTYPE_SWITCHING_TO_IGG_ISOTYPES	15	0.773226	1.64875	0.00708606	0.146785	0.137176
go	GOBP_SOMATIC_DIVERSIFICATION_OF_IMMUNE_RECEPTORS_VIA_SOMATIC_MUTATION	15	0.77295	1.64816	0.00708606	0.146785	0.137176
go	GOBP_RESOLUTION_OF_RECOMBINATION_INTERMEDIATES	6	0.922364	1.55202	0.00707287	0.146785	0.137176
go	GOBP_POSITIVE_REGULATION_OF_CANONICAL_WNT_SIGNALING_PATHWAY	109	-0.441729	-1.43028	0.00710946	0.146863	0.137248
go	GOBP_POST_EMBRYONIC_ANIMAL_ORGAN_MORPHOGENESIS	10	-0.828363	-1.64423	0.00715635	0.14702	0.137395
go	GOBP_L_ALPHA_AMINO_ACID_TRANSMEMBRANE_TRANSPORT	67	0.537796	1.52598	0.00713694	0.14702	0.137395
go	GOBP_POSITIVE_REGULATION_OF_METALLOENDOPEPTIDASE_ACTIVITY	7	-0.882943	-1.59377	0.00723905	0.148311	0.138601
go	GOBP_POSITIVE_REGULATION_OF_DNA_METABOLIC_PROCESS	230	0.417925	1.35403	0.00729067	0.148961	0.139208
go	GOBP_FRUCTOSE_METABOLIC_PROCESS	13	0.791292	1.60857	0.007376	0.150294	0.140454
go	GOBP_MITOCHONDRIAL_DNA_METABOLIC_PROCESS	15	0.77044	1.64281	0.0074834	0.150852	0.140976
go	GOBP_POSITIVE_REGULATION_OF_SMOOTH_MUSCLE_CELL_DIFFERENTIATION	19	-0.703789	-1.6351	0.00744728	0.150852	0.140976
go	GOBP_NADH_REGENERATION	11	0.833757	1.63471	0.00747059	0.150852	0.140976
go	GOBP_NEGATIVE_REGULATION_OF_FATTY_ACID_BIOSYNTHETIC_PROCESS	21	0.700698	1.58224	0.00748412	0.150852	0.140976
go	GOBP_TYPE_III_INTERFERON_PRODUCTION	5	-0.948045	-1.54738	0.00762488	0.153276	0.143242
go	GOBP_GROOMING_BEHAVIOR	18	0.740869	1.63075	0.00775381	0.15545	0.145273
go	GOBP_OVULATION_FROM_OVARIAN_FOLLICLE	10	-0.823263	-1.6341	0.0081267	0.162219	0.151598
go	GOBP_INDUCTION_OF_POSITIVE_CHEMOTAXIS	14	0.783042	1.63213	0.0081436	0.162219	0.151598
go	GOBP_MEIOTIC_SISTER_CHROMATID_COHESION_CENTROMERIC	5	0.938701	1.50519	0.00815649	0.162219	0.151598
go	GOBP_NEGATIVE_REGULATION_OF_CELL_CYCLE_G2_M_PHASE_TRANSITION	64	0.542076	1.53448	0.00818564	0.162367	0.151737
go	GOBP_POSITIVE_REGULATION_OF_EPITHELIAL_CELL_APOPTOTIC_PROCESS	38	-0.592656	-1.61171	0.00828661	0.163935	0.153202
go	GOBP_SPINDLE_ASSEMBLY_INVOLVED_IN_FEMALE_MEIOSIS	5	0.937513	1.50328	0.00843065	0.166344	0.155454
go	GOBP_CELLULAR_ION_HOMEOSTASIS	669	0.349887	1.22759	0.00861207	0.169476	0.158381
go	GOBP_NEGATIVE_REGULATION_OF_DNA_DEPENDENT_DNA_REPLICATION	15	0.762075	1.62497	0.00880786	0.171434	0.16021
go	GOBP_CELLULAR_RESPONSE_TO_ETHANOL	13	-0.764034	-1.59145	0.00881054	0.171434	0.16021
go	GOBP_PYRIMIDINE_DEOXYRIBONUCLEOSIDE_TRIPHOSPHATE_METABOLIC_PROCESS	7	0.881879	1.54777	0.00876941	0.171434	0.16021
go	GOBP_REGULATION_OF_DNA_RECOMBINATION	130	0.467425	1.43095	0.00881333	0.171434	0.16021
go	GOBP_MEMBRANE_FUSION	162	-0.403607	-1.38609	0.00882615	0.171434	0.16021
go	GOBP_NEGATIVE_REGULATION_OF_MEIOTIC_NUCLEAR_DIVISION	9	0.85239	1.59348	0.00888084	0.172049	0.160785
go	GOBP_POSITIVE_REGULATION_OF_NITRIC_OXIDE_METABOLIC_PROCESS	43	-0.568832	-1.59145	0.00891586	0.172281	0.161002
go	GOBP_ANAPHASE_PROMOTING_COMPLEX_DEPENDENT_CATABOLIC_PROCESS	18	0.73683	1.62186	0.00896742	0.172831	0.161516
go	GOBP_FC_RECEPTOR_MEDIATED_INHIBITORY_SIGNALING_PATHWAY	5	-0.943356	-1.53973	0.00900051	0.173023	0.161695
go	GOBP_REGULATION_OF_MAP_KINASE_ACTIVITY	187	-0.383693	-1.33548	0.00910398	0.174563	0.163134
go	GOBP_REGULATION_OF_MEIOTIC_NUCLEAR_DIVISION	32	0.645679	1.60739	0.00919204	0.175411	0.163927
go	GOBP_REGULATION_OF_MACROPHAGE_CHEMOTAXIS	27	-0.62649	-1.5815	0.00919513	0.175411	0.163927
go	GOBP_CELLULAR_RESPONSE_TO_HYDROPEROXIDE	8	-0.873961	-1.6447	0.00926429	0.176281	0.16474
go	GOBP_PROTEIN_K6_LINKED_UBIQUITINATION	9	0.850055	1.58912	0.00942317	0.178312	0.166638
go	GOBP_EQUILIBRIOCEPTION	7	-0.869315	-1.56917	0.00940505	0.178312	0.166638
go	GOBP_RESPONSE_TO_IONIZING_RADIATION	143	0.464403	1.43866	0.00944256	0.178312	0.166638
go	GOBP_POSITIVE_REGULATION_OF_ISOTYPE_SWITCHING_TO_IGG_ISOTYPES	10	0.8304	1.58712	0.00950978	0.179041	0.167319
go	GOBP_AMINO_ACID_IMPORT	54	0.56901	1.55826	0.00954777	0.179041	0.167319
go	GOBP_RESPONSE_TO_UV	147	0.449471	1.39476	0.009553	0.179041	0.167319
go	GOBP_MITOTIC_G2_M_TRANSITION_CHECKPOINT	48	0.57443	1.55783	0.00979103	0.183043	0.17106
go	GOBP_ZYMOGEN_INHIBITION	8	0.868888	1.58052	0.00985591	0.183797	0.171764
go	GOBP_REGULATION_OF_CELLULAR_AMIDE_METABOLIC_PROCESS	526	-0.312026	-1.19435	0.00990964	0.184339	0.17227
go	GOBP_INTRACILIARY_TRANSPORT	39	-0.565106	-1.54686	0.0100168	0.18587	0.173701
go	GOBP_NEUROPEPTIDE_SIGNALING_PATHWAY	107	0.477421	1.43243	0.0101148	0.187224	0.174967
go	GOBP_RESPONSE_TO_INTERFERON_BETA	31	-0.605128	-1.57966	0.0101815	0.187994	0.175686
go	GOBP_REGULATION_OF_CELLULAR_RESPONSE_TO_GROWTH_FACTOR_STIMULUS	315	-0.343485	-1.26117	0.0102355	0.188525	0.176182
go	GOBP_NEGATIVE_REGULATION_OF_MEIOTIC_CELL_CYCLE	16	0.760397	1.63036	0.0104102	0.189343	0.176947
go	GOBP_CELLULAR_RESPONSE_TO_ZINC_ION	24	-0.662004	-1.62628	0.0103053	0.189343	0.176947
go	GOBP_CARDIOBLAST_PROLIFERATION	11	0.820694	1.60909	0.0104318	0.189343	0.176947
go	GOBP_THYROID_HORMONE_TRANSPORT	10	0.826396	1.57947	0.0103308	0.189343	0.176947
go	GOBP_GOLGI_TO_PLASMA_MEMBRANE_PROTEIN_TRANSPORT	42	-0.558141	-1.55038	0.0104101	0.189343	0.176947
go	GOBP_SMALL_GTPASE_MEDIATED_SIGNAL_TRANSDUCTION	501	-0.311645	-1.18876	0.0104311	0.189343	0.176947
go	GOBP_VACUOLE_ORGANIZATION	187	-0.380642	-1.32486	0.0105903	0.191754	0.1792
go	GOBP_FOCAL_ADHESION_ASSEMBLY	83	-0.44847	-1.41066	0.0107096	0.193445	0.18078
go	GOBP_REGULATION_OF_VACUOLE_ORGANIZATION	51	-0.526132	-1.50777	0.0107865	0.193898	0.181204
go	GOBP_AMINO_ACID_TRANSPORT	150	0.443304	1.37989	0.0107823	0.193898	0.181204
go	GOBP_HOMOTYPIC_CELL_CELL_ADHESION	92	-0.452177	-1.45537	0.0109466	0.196304	0.183452
go	GOBP_BASE_EXCISION_REPAIR_GAP_FILLING	14	0.770862	1.60674	0.0112394	0.198228	0.18525
go	GOBP_MITOTIC_SPINDLE_MIDZONE_ASSEMBLY	8	0.864397	1.57235	0.0112343	0.198228	0.18525
go	GOBP_DEHYDROASCORBIC_ACID_TRANSPORT	8	0.863827	1.57131	0.0112343	0.198228	0.18525
go	GOBP_POSITIVE_REGULATION_OF_MITOTIC_CELL_CYCLE_SPINDLE_ASSEMBLY_CHECKPOINT	8	0.863706	1.57109	0.0112343	0.198228	0.18525
go	GOBP_MONOSACCHARIDE_CATABOLIC_PROCESS	41	0.593094	1.55605	0.0111716	0.198228	0.18525
go	GOBP_NEGATIVE_REGULATION_OF_LIPID_LOCALIZATION	63	-0.480847	-1.4456	0.0111853	0.198228	0.18525
go	GOBP_REGULATION_OF_CELL_MATRIX_ADHESION	123	-0.413485	-1.36215	0.0111764	0.198228	0.18525
go	GOBP_REGULATION_OF_CENTRIOLE_REPLICATION	23	0.693474	1.58001	0.0113008	0.198373	0.185386
go	GOBP_MITOTIC_DNA_REPLICATION_CHECKPOINT_SIGNALING	10	0.821993	1.57105	0.0112886	0.198373	0.185386
go	GOBP_TRANSMEMBRANE_RECEPTOR_PROTEIN_TYROSINE_KINASE_SIGNALING_PATHWAY	634	-0.306108	-1.1812	0.0113544	0.198848	0.18583
go	GOBP_CELLULAR_RESPONSE_TO_VIRUS	85	-0.466234	-1.47481	0.0114599	0.200227	0.187118
go	GOBP_INTRINSIC_APOPTOTIC_SIGNALING_PATHWAY	295	0.396587	1.30798	0.0115922	0.202066	0.188837
go	GOBP_LIPID_PHOSPHORYLATION	15	0.750936	1.60122	0.0117217	0.203848	0.190503
go	GOBP_ESCRT_COMPLEX_DISASSEMBLY	10	-0.813349	-1.61443	0.011783	0.204391	0.19101
go	GOBP_NEGATIVE_REGULATION_OF_CYTOKINESIS	7	0.869599	1.52622	0.0118076	0.204391	0.19101
go	GOBP_AMEBOIDAL_TYPE_CELL_MIGRATION	481	-0.318922	-1.21133	0.0118969	0.205461	0.19201
go	GOBP_REGULATION_OF_MITOCHONDRIAL_MEMBRANE_PERMEABILITY	61	0.542183	1.51895	0.0119693	0.206236	0.192734
go	GOBP_HEMATOPOIETIC_STEM_CELL_HOMEOSTASIS	20	-0.67896	-1.5977	0.0122147	0.209201	0.195505
go	GOBP_ALDITOL_METABOLIC_PROCESS	21	0.684024	1.54459	0.0122037	0.209201	0.195505
go	GOBP_NEURON_PROJECTION_REGENERATION	58	0.541471	1.50526	0.0122253	0.209201	0.195505
go	GOBP_REGULATION_OF_CELL_JUNCTION_ASSEMBLY	201	-0.367366	-1.29375	0.0124061	0.211811	0.197944
go	GOBP_POSITIVE_REGULATION_OF_UBIQUITIN_PROTEIN_LIGASE_ACTIVITY	11	0.811383	1.59084	0.0124509	0.211844	0.197974
go	GOBP_REGULATION_OF_POSTSYNAPTIC_SPECIALIZATION_ASSEMBLY	11	0.811093	1.59027	0.0125855	0.211844	0.197974
go	GOBP_POSITIVE_REGULATION_OF_FIBROBLAST_PROLIFERATION	48	0.566784	1.53709	0.0125896	0.211844	0.197974
go	GOBP_REGULATION_OF_JUN_KINASE_ACTIVITY	60	-0.505514	-1.50682	0.0125685	0.211844	0.197974
go	GOBP_NEGATIVE_REGULATION_OF_INTERLEUKIN_6_PRODUCTION	69	-0.481893	-1.47535	0.0125398	0.211844	0.197974
go	GOBP_RIBOSOMAL_SMALL_SUBUNIT_BIOGENESIS	73	-0.475266	-1.46612	0.0126421	0.211844	0.197974
go	GOBP_CARDIAC_VENTRICLE_MORPHOGENESIS	73	-0.475172	-1.46583	0.0126421	0.211844	0.197974
go	GOBP_POST_GOLGI_VESICLE_MEDIATED_TRANSPORT	106	-0.43037	-1.39946	0.012663	0.211844	0.197974
go	GOBP_ORGANELLE_MEMBRANE_FUSION	109	-0.43175	-1.39797	0.0125169	0.211844	0.197974
go	GOBP_RESPONSE_TO_LECTIN	23	-0.648866	-1.59052	0.0127628	0.21209	0.198205
go	GOBP_DNA_TEMPLATED_TRANSCRIPTION_INITIATION	133	0.460482	1.41128	0.0127302	0.21209	0.198205
go	GOBP_TISSUE_MIGRATION	367	-0.330706	-1.2392	0.0127407	0.21209	0.198205
go	GOBP_MICROTUBULE_BASED_TRANSPORT	197	-0.372874	-1.30301	0.0128211	0.212585	0.198667
go	GOBP_REGULATION_OF_RHO_PROTEIN_SIGNAL_TRANSDUCTION	88	-0.449006	-1.43267	0.012923	0.213801	0.199804
go	GOBP_KILLING_OF_CELLS_OF_ANOTHER_ORGANISM	46	0.579798	1.56268	0.0130041	0.214668	0.200613
go	GOBP_NUCLEIC_ACID_PHOSPHODIESTER_BOND_HYDROLYSIS	261	0.394901	1.28818	0.0130578	0.21508	0.200999
[truncated: 2,732 more rows]

## Sheet: Suppl Table S9
Supplementary Table S9. Unbiased pathway enrichment analysis by Functional Class Scoring in 22Rv1 cells
[truncated: 3,877 more rows]

[truncated: 3 more sheets: Suppl Table S10, Suppl Table 11, Suppl Table S12]
